# Supplementary material for: Data-driven design of new chiral carboxylic acid for construction of indoles with C-central and C–N axial chirality via cobalt catalysis
Source: Nat Commun. 2023 May 31;14:3149. doi: 10.1038/s41467-023-38872-0 (PMC10232535; doi:10.1038/s41467-023-38872-0)
Supplement: Supplementary file 2 — Source Data [file 41467_2023_38872_MOESM2_ESM.xlsx]

## Sheet: Source Data
	Substrate SMILES	Alkene SMILES	Acid SMILES	Temp /C	ee
1	CC(C=C1)=CN=C1N2C=CC3=C2C=CC=C3	C=CCC1=CC=CC=C1	O=C(C1=CC=CC=C1)N2C(C(O)=O)N(C(C3=CC=CC=C3)=O)[C@@H](C4=CC=CC=C4)[C@@H]2C5=CC=CC=C5	25	92
2	CC(C=C1)=CN=C1N2C=CC3=C2C=CC=C3	C=CCC1=CC=CC=C1	O=C(C1=CC=CC=C1)N2C(C(O)=O)N(C(C3=CC=CC=C3)=O)[C@@H](C4=CC=CC=C4)[C@@H]2C5=CC=CC=C5	50	84
3	C12=C(C=CN2C3=NC=CC=C3)C=CC=C1	C=CCC1=CC=CC=C1	O=C(C1=CC=CC=C1)N2C(C(O)=O)N(C(C3=CC=CC=C3)=O)[C@@H](C4=CC=CC=C4)[C@@H]2C5=CC=CC=C5	50	76
4	CC1=CC(N2C=CC3=C2C=CC=C3)=NC=C1	C=CCC1=CC=CC=C1	O=C(C1=CC=CC=C1)N2C(C(O)=O)N(C(C3=CC=CC=C3)=O)[C@@H](C4=CC=CC=C4)[C@@H]2C5=CC=CC=C5	50	70
5	CC(C=C1)=CN=C1N2C=CC3=C2C=CC=C3	C=CCC1=CC=CC=C1	O=C(C1=CC=CC(C)=C1)N2C(C(O)=O)N(C(C3=CC(C)=CC=C3)=O)[C@@H](C4=CC=CC=C4)[C@@H]2C5=CC=CC=C5	25	82
6	CC(C=C1)=CN=C1N2C=CC3=C2C=CC=C3	C=CCC1=CC=CC=C1	O=C(C1=CC=CC2=C1C=CC=C2)N3C(C(O)=O)N(C(C4=C(C=CC=C5)C5=CC=C4)=O)[C@@H](C6=CC=CC=C6)[C@@H]3C7=CC=CC=C7	25	16
7	CC1=CC2=C(N(C=C2)C3=NC=C(C)C=C3)C=C1	C=CCC1=CC=CC=C1	O=C(C1=CC=CC=C1)N2C(C(O)=O)N(C(C3=CC=CC=C3)=O)[C@@H](C4=CC=CC=C4)[C@@H]2C5=CC=CC=C5	50	84
8	COC1=CC2=C(N(C=C2)C3=NC=C(C)C=C3)C=C1	C=CCC1=CC=CC=C1	O=C(C1=CC=CC=C1)N2C(C(O)=O)N(C(C3=CC=CC=C3)=O)[C@@H](C4=CC=CC=C4)[C@@H]2C5=CC=CC=C5	60	84
9	FC1=CC2=C(N(C=C2)C3=NC=C(C)C=C3)C=C1	C=CCC1=CC=CC=C1	O=C(C1=CC=CC=C1)N2C(C(O)=O)N(C(C3=CC=CC=C3)=O)[C@@H](C4=CC=CC=C4)[C@@H]2C5=CC=CC=C5	50	84
10	FC1=CC=CC2=C1C=CN2C3=NC=C(C)C=C3	C=CCC1=CC=CC=C1	O=C(C1=CC=CC=C1)N2C(C(O)=O)N(C(C3=CC=CC=C3)=O)[C@@H](C4=CC=CC=C4)[C@@H]2C5=CC=CC=C5	50	84
11	ClC1=CC(N2C3=NC=C(C)C=C3)=C(C=C2)C=C1	C=CCC1=CC=CC=C1	O=C(C1=CC=CC=C1)N2C(C(O)=O)N(C(C3=CC=CC=C3)=O)[C@@H](C4=CC=CC=C4)[C@@H]2C5=CC=CC=C5	50	82
12	BrC1=CC2=C(N(C=C2)C3=NC=C(C)C=C3)C=C1	C=CCC1=CC=CC=C1	O=C(C1=CC=CC=C1)N2C(C(O)=O)N(C(C3=CC=CC=C3)=O)[C@@H](C4=CC=CC=C4)[C@@H]2C5=CC=CC=C5	50	86
13	IC1=CC2=C(N(C=C2)C3=NC=C(C)C=C3)C=C1	C=CCC1=CC=CC=C1	O=C(C1=CC=CC=C1)N2C(C(O)=O)N(C(C3=CC=CC=C3)=O)[C@@H](C4=CC=CC=C4)[C@@H]2C5=CC=CC=C5	50	84
14	O=C(OC)C1=CC2=C(C=C1)C=CN2C3=NC=C(C)C=C3	C=CCC1=CC=CC=C1	O=C(C1=CC=CC=C1)N2C(C(O)=O)N(C(C3=CC=CC=C3)=O)[C@@H](C4=CC=CC=C4)[C@@H]2C5=CC=CC=C5	50	84
15	CC(C=C1)=CN=C1N2C=CC3=C2C=CC=C3	CC1=CC=C(CC=C)C=C1	O=C(C1=CC=CC=C1)N2C(C(O)=O)N(C(C3=CC=CC=C3)=O)[C@@H](C4=CC=CC=C4)[C@@H]2C5=CC=CC=C5	50	80
16	CC(C=C1)=CN=C1N2C=CC3=C2C=CC=C3	COC1=CC=C(CC=C)C=C1	O=C(C1=CC=CC=C1)N2C(C(O)=O)N(C(C3=CC=CC=C3)=O)[C@@H](C4=CC=CC=C4)[C@@H]2C5=CC=CC=C5	50	82
17	CC(C=C1)=CN=C1N2C=CC3=C2C=CC=C3	C=CCC1=CC=C(C2=CC=CC=C2)C=C1	O=C(C1=CC=CC=C1)N2C(C(O)=O)N(C(C3=CC=CC=C3)=O)[C@@H](C4=CC=CC=C4)[C@@H]2C5=CC=CC=C5	50	78
18	CC(C=C1)=CN=C1N2C=CC3=C2C=CC=C3	C=CCC1=CC=C(F)C=C1	O=C(C1=CC=CC=C1)N2C(C(O)=O)N(C(C3=CC=CC=C3)=O)[C@@H](C4=CC=CC=C4)[C@@H]2C5=CC=CC=C5	50	84
19	CC(C=C1)=CN=C1N2C=CC3=C2C=CC=C3	C=CCC1=CC=C(Cl)C=C1	O=C(C1=CC=CC=C1)N2C(C(O)=O)N(C(C3=CC=CC=C3)=O)[C@@H](C4=CC=CC=C4)[C@@H]2C5=CC=CC=C5	50	76
20	CC(C=C1)=CN=C1N2C=CC3=C2C=CC=C3	O=S(OC1=CC=C(CC=C)C=C1)(C(F)(F)F)=O	O=C(C1=CC=CC=C1)N2C(C(O)=O)N(C(C3=CC=CC=C3)=O)[C@@H](C4=CC=CC=C4)[C@@H]2C5=CC=CC=C5	50	74
21	CC(C=C1)=CN=C1N2C=CC3=C2C=CC=C3	C=CCC1=CC=C(C(OCC)=O)C=C1	O=C(C1=CC=CC=C1)N2C(C(O)=O)N(C(C3=CC=CC=C3)=O)[C@@H](C4=CC=CC=C4)[C@@H]2C5=CC=CC=C5	50	72
22	BrC1=CC2=C(N(C=C2)C3=NC=C(C)C=C3)C=C1	C=CCC1=CC=C(C2=CC=CC=C2)C=C1	O=C(C1=CC=CC=C1)N2C(C(O)=O)N(C(C3=CC=CC=C3)=O)[C@@H](C4=CC=CC=C4)[C@@H]2C5=CC=CC=C5	50	78
23	CC(C=C1)=CN=C1N2C=CC3=C2C=CC=C3	C=CCC1=C(C=CC=C1)Br	O=C(C1=CC=CC=C1)N2C(C(O)=O)N(C(C3=CC=CC=C3)=O)[C@@H](C4=CC=CC=C4)[C@@H]2C5=CC=CC=C5	50	84
24	CC(C=C1)=CN=C1N2C=CC3=C2C=CC=C3	COC1=CC=C(CC=C)C=C1O	O=C(C1=CC=CC=C1)N2C(C(O)=O)N(C(C3=CC=CC=C3)=O)[C@@H](C4=CC=CC=C4)[C@@H]2C5=CC=CC=C5	50	82
25	CC(C=C1)=CN=C1N2C=CC3=C2C=CC=C3	C=CCC1=CC=C(OC)C(OC(C)=O)=C1	O=C(C1=CC=CC=C1)N2C(C(O)=O)N(C(C3=CC=CC=C3)=O)[C@@H](C4=CC=CC=C4)[C@@H]2C5=CC=CC=C5	60	76
26	CC(C=C1)=CN=C1N2C=CC3=C2C=CC=C3	COC1=CC=C(CC=C)C=C1OC	O=C(C1=CC=CC=C1)N2C(C(O)=O)N(C(C3=CC=CC=C3)=O)[C@@H](C4=CC=CC=C4)[C@@H]2C5=CC=CC=C5	50	84
27	CC(C=C1)=CN=C1N2C=CC3=C2C=CC=C3	C=CCC1=CC=CC=C1	O=C(C1=CC=C(F)C=C1)N2C(C(O)=O)N(C(C3=CC=C(F)C=C3)=O)[C@@H](C4=CC=CC=C4)[C@@H]2C5=CC=CC=C5	25	92
28	CC(C=C1)=CN=C1N2C=CC3=C2C=CC=C3	C=CCC1=CC=CC=C1	O=C(C1=CC=C(C)C=C1)N2C(C(O)=O)N(C(C3=CC=C(C)C=C3)=O)[C@@H](C4=CC=CC=C4)[C@@H]2C5=CC=CC=C5	25	88
29	CC(C=C1)=CN=C1N2C=CC3=C2C=CC=C3	C=CCC1=CC=CC=C1	O=C(C1=CC=C(C(C)C)C=C1)N2C(C(O)=O)N(C(C3=CC=C(C(C)C)C=C3)=O)[C@@H](C4=CC=CC=C4)[C@@H]2C5=CC=CC=C5	25	88
30	CC(C=C1)=CN=C1N2C=CC3=C2C=CC=C3	C=CCC1=CC=CC=C1	O=C(C1=CC=C(C(C)(C)C)C=C1)N2C(C(O)=O)N(C(C3=CC=C(C(C)(C)C)C=C3)=O)[C@@H](C4=CC=CC=C4)[C@@H]2C5=CC=CC=C5	25	89
31	CC(C=C1)=CN=C1N2C=CC3=C2C=CC=C3	C=CCC1=CC=CC=C1	O=C(C1=CC=CC(C(F)(F)F)=C1)N2C(C(O)=O)N(C(C3=CC(C(F)(F)F)=CC=C3)=O)[C@@H](C4=CC=CC=C4)[C@@H]2C5=CC=CC=C5	25	90
32	CC(C=C1)=CN=C1N2C=CC3=C2C=CC=C3	C=CCC1=CC=CC=C1	O=C(C1=CC(C)=CC(C)=C1)N2C(C(O)=O)N(C(C3=CC(C)=CC(C)=C3)=O)[C@@H](C4=CC=CC=C4)[C@@H]2C5=CC=CC=C5	25	84
33	CC(C=C1)=CN=C1N2C=CC3=C2C=CC=C3	C=CCC1=CC=CC=C1	O=C(C1=CC=CC=C1)N2C(C(O)=O)N(C(C3=CC=CC=C3)=O)[C@@H](C4=CC5=C(C=CC=C5)C=C4)[C@@H]2C6=CC7=C(C=CC=C7)C=C6	25	60
34	CC(C=C1)=CN=C1N2C=CC3=C2C=CC=C3	C=CCCCCCC	O=C(C1=CC=C(C(C)(C)C)C=C1)N2C(C(O)=O)N(C(C3=CC=C(C(C)(C)C)C=C3)=O)[C@@H](C4=CC=CC=C4)[C@@H]2C5=CC=CC=C5	25	59
35	CC(C=C1)=CN=C1N2C=CC3=C2C=CC=C3	C=CCCCCCC	O=C(C1=CC(C(C)(C)C)=CC(C(C)(C)C)=C1)N2C(C(O)=O)N(C(C3=CC(C(C)(C)C)=CC(C(C)(C)C)=C3)=O)[C@@H](C4=CC=CC=C4)[C@@H]2C5=CC=CC=C5	25	58
36	CC(C=C1)=CN=C1N2C=CC3=C2C=CC=C3	C=CCCCCCC	O=C(C1=CC=C(OC)C=C1)N2C(C(O)=O)N(C(C3=CC=C(OC)C=C3)=O)[C@@H](C4=CC=CC=C4)[C@@H]2C5=CC=CC=C5	25	57
37	CC(C=C1)=CN=C1N2C=CC3=C2C=CC=C3	C=CCCCCCC	O=C(C1=CC=CC(C)=C1)N2C(C(O)=O)N(C(C3=CC(C)=CC=C3)=O)[C@@H](C4=CC=CC=C4)[C@@H]2C5=CC=CC=C5	25	56
38	CC(C=C1)=CN=C1N2C=CC3=C2C=CC=C3	C=CCCCCCC	O=C(C1=CC(C)=CC(C)=C1)N2C(C(O)=O)N(C(C3=CC(C)=CC(C)=C3)=O)[C@@H](C4=CC=CC=C4)[C@@H]2C5=CC=CC=C5	25	55
39	CC(C=C1)=CN=C1N2C=CC3=C2C=CC=C3	C=CCCCCCC	O=C(C1=CC=CC=C1)N2C(C(O)=O)N(C(C3=CC=CC=C3)=O)[C@@H](C4=CC5=C(C=CC=C5)C=C4)[C@@H]2C6=CC7=C(C=CC=C7)C=C6	25	54
40	CC(C=C1)=CN=C1N2C=CC3=C2C=CC=C3	C=CCCCCCC	O=C(C1=CC=C(C(C)C)C=C1)N2C(C(O)=O)N(C(C3=CC=C(C(C)C)C=C3)=O)[C@@H](C4=CC=CC=C4)[C@@H]2C5=CC=CC=C5	25	54
41	CC(C=C1)=CN=C1N2C=CC3=C2C=CC=C3	C=CCCCCCC	O=C(C1=CC=C(C)C=C1)N2C(C(O)=O)N(C(C3=CC=C(C)C=C3)=O)[C@@H](C4=CC=CC=C4)[C@@H]2C5=CC=CC=C5	25	52
42	CC(C=C1)=CN=C1N2C=CC3=C2C=CC=C3	C=CCCCCCC	O=C(C1=CC=CC(C)=C1)N2C(C(O)=O)N(C(C3=CC(C)=CC=C3)=O)[C@@H](C4=CC5=C(C=CC=C5)C=C4)[C@@H]2C6=CC7=C(C=CC=C7)C=C6	25	50
43	CC(C=C1)=CN=C1N2C=CC3=C2C=CC=C3	C=CCCCCCC	O=C(C1=CC=CC=C1)N2C(C(O)=O)N(C(C3=CC=CC=C3)=O)[C@@H](C4=CC=CC=C4)[C@@H]2C5=CC=CC=C5	25	48
44	CC(C=C1)=CN=C1N2C=CC3=C2C=CC=C3	C=CCCCCCC	O=C(C1=CC=C(Br)C=C1)N2C(C(O)=O)N(C(C3=CC=C(Br)C=C3)=O)[C@@H](C4=CC=CC=C4)[C@@H]2C5=CC=CC=C5	25	47
45	CC(C=C1)=CN=C1N2C=CC3=C2C=CC=C3	C=CCCCCCC	O=C(C1=CC=CC(C(F)(F)F)=C1)N2C(C(O)=O)N(C(C3=CC(C(F)(F)F)=CC=C3)=O)[C@@H](C4=CC=CC=C4)[C@@H]2C5=CC=CC=C5	25	47
46	CC(C=C1)=CN=C1N2C=CC3=C2C=CC=C3	C=CCCCCCC	O=C(C1=CC=CC(CC)=C1)N2C(C(O)=O)N(C(C3=CC(CC)=CC=C3)=O)[C@@H](C4=CC=CC=C4)[C@@H]2C5=CC=CC=C5	25	43
47	CC(C=C1)=CN=C1N2C=CC3=C2C=CC=C3	C=CCCCCCC	O=C(C1=CC=C(F)C=C1)N2C(C(O)=O)N(C(C3=CC=C(F)C=C3)=O)[C@@H](C4=CC=CC=C4)[C@@H]2C5=CC=CC=C5	25	43
48	CC(C=C1)=CN=C1N2C=CC3=C2C=CC=C3	C=CCCCCCC	O=C(C1=CC=C(Cl)C=C1)N2C(C(O)=O)N(C(C3=CC=C(Cl)C=C3)=O)[C@@H](C4=CC=CC=C4)[C@@H]2C5=CC=CC=C5	25	41
49	CC(C=C1)=CN=C1N2C=CC3=C2C=CC=C3	C=CCCCCCC	O=C(C1=CC=CC(Br)=C1)N2C(C(O)=O)N(C(C3=CC(Br)=CC=C3)=O)[C@@H](C4=CC=CC=C4)[C@@H]2C5=CC=CC=C5	25	38
50	CC(C=C1)=CN=C1N2C=CC3=C2C=CC=C3	C=CCCCCCC	O=C(C1=CC=C([N+]([O-])=O)C=C1)N2C(C(O)=O)N(C(C3=CC=C([N+]([O-])=O)C=C3)=O)[C@@H](C4=CC=CC=C4)[C@@H]2C5=CC=CC=C5	25	37
51	CC(C=C1)=CN=C1N2C=CC3=C2C=CC=C3	C=CCCCCCC	O=C(C1=CC=C(C(F)(F)F)C=C1)N2C(C(O)=O)N(C(C3=CC=C(C(F)(F)F)C=C3)=O)[C@@H](C4=CC=CC=C4)[C@@H]2C5=CC=CC=C5	25	35
52	CC(C=C1)=CN=C1N2C=CC3=C2C=CC=C3	C=CCCCCCC	O=C(CC1=CC=CC=C1)N2C(C(O)=O)N(C(CC3=CC=CC=C3)=O)[C@@H](C4=CC=CC=C4)[C@@H]2C5=CC=CC=C5	25	30
53	CC(C=C1)=CN=C1N2C=CC3=C2C=CC=C3	C=CCCCCCC	O=C(C1=CC=C(I)C=C1)N2C(C(O)=O)N(C(C3=CC=C(I)C=C3)=O)[C@@H](C4=CC=CC=C4)[C@@H]2C5=CC=CC=C5	25	29
54	CC(C=C1)=CN=C1N2C=CC3=C2C=CC=C3	C=CCCCCCC	O=C(C1=CC=CC2=C1C=CC=C2)N3C(C(O)=O)N(C(C4=C(C=CC=C5)C5=CC=C4)=O)[C@@H](C6=CC=CC=C6)[C@@H]3C7=CC=CC=C7	25	24
55	CC(C=C1)=CN=C1N2C=CC3=C2C=CC=C3	C=CCCCCCC	O=C(C1=CC(C(F)(F)F)=CC(C(F)(F)F)=C1)N2C(C(O)=O)N(C(C3=CC(C(F)(F)F)=CC(C(F)(F)F)=C3)=O)[C@@H](C4=CC=CC=C4)[C@@H]2C5=CC=CC=C5	25	23
56	CC(C=C1)=CN=C1N2C=CC3=C2C=CC=C3	C=CCCCCCC	O=C(CCCCC)N1C(C(O)=O)N(C(CCCCC)=O)[C@@H](C2=CC=CC=C2)[C@@H]1C3=CC=CC=C3	25	20
57	CC(C=C1)=CN=C1N2C=CC3=C2C=CC=C3	C=CCCCCCC	O=C(C1=CC=CC=C1C)N2C(C(O)=O)N(C(C3=C(C)C=CC=C3)=O)[C@@H](C4=CC=CC=C4)[C@@H]2C5=CC=CC=C5	25	20
58	CC(C=C1)=CN=C1N2C=CC3=C2C=CC=C3	C=CCCCCCC	O=C(C1=CC=CC=C1)N2C(C(O)=O)N(C(C3=CC=CC=C3)=O)[C@@H](C4=CC=CC=C4OC)[C@@H]2C5=C(OC)C=CC=C5	25	18
59	CC(C=C1)=CN=C1N2C=CC3=C2C=CC=C3	C=CCCC1=CC=CC=C1	O=C(C1=CC=CC=C1)N2C(C(O)=O)N(C(C3=CC=CC=C3)=O)[C@@H](C4=CC=CC=C4)[C@@H]2C5=CC=CC=C5	50	34
new	CC(C=CC=N1)=C1N2C=CC3=C2C=CC=C3	C=CCC1=CC=CC=C1	O=C(C1=CC=CC=C1)N2C(C(O)=O)N(C(C3=CC=CC=C3)=O)[C@@H](C4=CC=CC=C4)[C@@H]2C5=CC=CC=C5	25	79
new	CC(C=CC=N1)=C1N2C=CC3=C2C=CC=C3	C=CCC1=CC=CC=C1	O=C(C1=CC=C(F)C=C1)N2C(C(O)=O)N(C(C3=CC=C(F)C=C3)=O)[C@@H](C4=CC=CC=C4)[C@@H]2C5=CC=CC=C5	25	80
new	CC(C=CC=N1)=C1N2C=CC3=C2C=CC=C3	C=CCC1=CC=CC=C1	O=C(C1=CC=C(C)C=C1)N2C(C(O)=O)N(C(C3=CC=C(C)C=C3)=O)[C@@H](C4=CC=CC=C4)[C@@H]2C5=CC=CC=C5	25	79
new	CC(C=CC=N1)=C1N2C=CC3=C2C=CC=C3	C=CCC1=CC=CC=C1	O=C(C1=CC=C(C(C)C)C=C1)N2C(C(O)=O)N(C(C3=CC=C(C(C)C)C=C3)=O)[C@@H](C4=CC=CC=C4)[C@@H]2C5=CC=CC=C5	25	78
new	CC(C=CC=N1)=C1N2C=CC3=C2C=CC=C3	C=CCC1=CC=CC=C1	O=C(C1=CC=C(C(C)(C)C)C=C1)N2C(C(O)=O)N(C(C3=CC=C(C(C)(C)C)C=C3)=O)[C@@H](C4=CC=CC=C4)[C@@H]2C5=CC=CC=C5	25	74
new	CC(C=CC=N1)=C1N2C=CC3=C2C=CC=C3	C=CCC1=CC=CC=C1	O=C(C1=CC=CC(C(F)(F)F)=C1)N2C(C(O)=O)N(C(C3=CC(C(F)(F)F)=CC=C3)=O)[C@@H](C4=CC=CC=C4)[C@@H]2C5=CC=CC=C5	25	79
new	CC(C=CC=N1)=C1N2C=CC3=C2C=CC=C3	C=CCC1=CC=CC=C1	O=C(C1=CC=CC(C)=C1)N2C(C(O)=O)N(C(C3=CC(C)=CC=C3)=O)[C@@H](C4=CC=CC=C4)[C@@H]2C5=CC=CC=C5	25	62
new	CC(C=CC=N1)=C1N2C=CC3=C2C=CC=C3	C=CCC1=CC=CC=C1	O=C(C1=CC=CC2=C1C=CC=C2)N3C(C(O)=O)N(C(C4=C(C=CC=C5)C5=CC=C4)=O)[C@@H](C6=CC=CC=C6)[C@@H]3C7=CC=CC=C7	25	57
new	CC(C=CC=N1)=C1N2C=CC3=C2C=CC=C3	C=CCC1=CC=CC=C1	O=C(C1=CC=CC=C1)N2C(C(O)=O)N(C(C3=CC=CC=C3)=O)[C@@H](C4=CC5=C(C=CC=C5)C=C4)[C@@H]2C6=CC7=C(C=CC=C7)C=C6	25	59
new	CC(C=CC=N1)=C1N2C=CC3=C2C=CC=C3	C=CCC1=CC=CC=C1	O=C(C1=CC=CC(C)=C1)N2C(C(O)=O)N(C(C3=CC(C)=CC=C3)=O)[C@@H](C4=CC=C(C=CC=C5)C5=C4)[C@@H]2C6=CC(C=CC=C7)=C7C=C6	25	58

## Sheet: Data_for_Fig_2
	Obversed Value	Predicted Value
0	1.5683	1.44103
1	1.5683	1.51678
2	1.5683	1.46846
3	1.34253	1.43198
4	0.715866	0.778472
5	0.215632	0.234911
6	1.16565	1.60293
7	1.5683	1.58825
8	1.74444	1.45848
9	0.732722	0.592906
10	0.650875	0.555879
11	0.604384	0.510582
12	1.37072	1.46589
13	1.48565	1.4284
14	1.63015	1.66309
15	0.802969	0.704002
16	0.544933	0.419355
17	0.277492	0.428151
18	0.191228	1.35543
19	1.34253	1.31588
20	1.68485	1.56874
21	1.44697	1.51166
22	0.619686	0.605998
23	0.366751	0.422029
24	1.66099	1.54304
25	1.48565	1.68448
26	1.2794	1.56091
27	0.749847	0.469995
28	0.682907	0.693403
29	0.290034	0.451853
30	1.5683	1.69443
31	1.22066	1.66582
32	0.784955	0.507381
33	0.460244	0.53033
34	0.433016	0.546199
35	0.353772	0.6721
36	1.4109	1.28674
37	1.31899	1.47767
38	0.715866	0.562349
39	0.604384	0.547767
40	0.516157	0.554892
41	0.474032	0.416087
42	1.88284	1.52562
43	1.11384	1.36739
44	1.5683	1.60651
45	1.5683	1.5059
46	0.821313	1.62324
47	0.240219	0.830105
48	1.2794	0.979306
49	1.61683	1.54539
50	1.5683	1.48792
51	1.88284	1.40158
52	0.544933	0.536468
53	0.454746	0.987646
54	1.5683	1.50004
55	1.48565	1.46307
56	1.63015	1.53378
57	0.767252	0.746121
58	0.240219	0.480948

## Sheet: Data_for_Fig_3
CCA	Experimental ddG	Predicted ddG prior to delta learning
1	1.58	1.22
2	1.45	1.15
3	1.53	1.29
4	1.53	1.32
5	1.49	1.29
6	1.41	1.21
7	1.13	1.1
8	0.98	1.03
9	1.05	1.29
10	0.98	1.25
MAE (kcal/mol)		0.21
Pearson R		0.451

## Sheet: Data_for_Fig_4
CCA	Experimental ddG	Predicted ddG prior to delta learning	Predicted ddg after delta learning
1	1.58	1.22	1.45
2	1.45	1.15	1.27
3	1.53	1.29	1.52
4	1.53	1.32	1.45
5	1.49	1.29	1.54
6	1.41	1.21	1.35
7	1.13	1.1	1.29
8	0.98	1.03	1.15
9	1.05	1.29	1.11
10	0.98	1.25	1.03
MAE (kcal/mol)		0.21	0.095
Pearson R		0.451	0.898

## Sheet: Data_for_Fig_5
	sub	alk	acids	ddg	ee
0	C12=C(C=CN2C3=NC=CC4=C3C=CC=C4)C=CC=C1	C=CCC1=CC=CC=C1	C7=CC=CC=C7[C@H]1[C@H](C8=CC=CC=C8)N(C(C2=C(C(F)(F)F)OC=C2)=O)C(C(O)=O)N1C(C1=C(C(F)(F)F)OC=C1)=O	1.26211	0.787242
1	C12=C(C=CN2C3=NC=CC4=C3C=CC=C4)C=CC=C1	C=CCC1=CC=CC=C1	C7=CC=CC=C7[C@H]%45[C@H](C8=CC=CC=C8)N(C(C%46=CC=C(C(C)(C)C)C=C%46)=O)C(C(O)=O)N%45C(C%47=CC=C(C(C)(C)C)C=C%47)=O	1.4884	0.849663
2	C12=C(C=CN2C3=NC=CC4=C3C=CC=C4)C=CC=C1	C=CCC1=CC=CC=C1	C7=CC=CC=C7[C@H]1[C@H](C8=CC=CC=C8)N(C(C2=CC=CO2)=O)C(C(O)=O)N1C(C1=CC=CO1)=O	1.69749	0.891918
3	C12=C(C=CN2C3=NC=CC4=C3C=CC=C4)C=CC=C1	C=CCC1=CC=CC=C1	C7=CC=CC=C7[C@H]1[C@H](C8=CC=CC=C8)N(C(C2=CC=C(F)C=C2)=O)C(C(O)=O)N1C(C3=CC=C(F)C=C3)=O	1.3529	0.814645
4	C12=C(C=CN2C3=NC=CC4=C3C=CC=C4)C=CC=C1	C=CCC1=CC=CC=C1	C7=CC=CC=C7[C@H]1[C@H](C8=CC=CC=C8)N(C(C2=CC=C(Cl)O2)=O)C(C(O)=O)N1C(C1=CC=C(Cl)O1)=O	1.51421	0.855602
5	C12=C(C=CN2C3=NC=CC4=C3C=CC=C4)C=CC=C1	C=CCC1=CC=CC=C1	C7=CC=CC=C7[C@H]%16[C@H](C8=CC=CC=C8)N(C(C%17=CSC=C%17OC)=O)C(C(O)=O)N%16C(C%18=CSC=C%18OC)=O	1.16329	0.753421
6	C12=C(C=CN2C3=NC=CC4=C3C=CC=C4)C=CC=C1	C=CCC1=CC=CC=C1	C7=CC=CC=C7[C@H]1[C@H](C8=CC=CC=C8)N(C(C2=C(Cl)C=CC=C2)=O)C(C(O)=O)N1C(C1=CC=CC=C1Cl)=O	1.09355	0.726852
7	C12=C(C=CN2C3=NC=CC4=C3C=CC=C4)C=CC=C1	C=CCC1=CC=CC=C1	C7=CC=CC=C7[C@H]1[C@H](C8=CC=CC=C8)N(C(C2=CC(C)=C(C)C=C2)=O)C(C(O)=O)N1C(C1=CC=C(C)C(C)=C1)=O	1.28321	0.793913
8	C12=C(C=CN2C3=NC=CC4=C3C=CC=C4)C=CC=C1	C=CCC1=CC=CC=C1	C7=CC=CC=C7[C@H]%13[C@H](C8=CC=CC=C8)N(C(C%14=C(F)C=CS%14)=O)C(C(O)=O)N%13C(C%15=C(F)C=CS%15)=O	1.42134	0.833164
9	C12=C(C=CN2C3=NC=CC4=C3C=CC=C4)C=CC=C1	C=CCC1=CC=CC=C1	C7=CC=CC=C7[C@H]1[C@H](C8=CC=CC=C8)N(C(C2=C(C)OC(C3=CC=CC=C3)=C2)=O)C(C(O)=O)N1C(C1=C(C)OC(C2=CC=CC=C2)=C1)=O	1.42708	0.834637
10	C12=C(C=CN2C3=NC=CC4=C3C=CC=C4)C=CC=C1	C=CCC1=CC=CC=C1	C7=CC=CC=C7[C@H]1[C@H](C8=CC=CC=C8)N(C(C2=CC=C(Cl)S2)=O)C(C(O)=O)N1C(C1=CC=C(Cl)S1)=O	1.51246	0.855207
11	C12=C(C=CN2C3=NC=CC4=C3C=CC=C4)C=CC=C1	C=CCC1=CC=CC=C1	C7=CC=CC=C7[C@H]%36[C@H](C8=CC=CC=C8)N(C(C%37=CC=C(C)C=C%37)=O)C(C(O)=O)N%36C(C%38=CC=C(C)C=C%38)=O	1.53251	0.859683
12	C12=C(C=CN2C3=NC=CC4=C3C=CC=C4)C=CC=C1	C=CCC1=CC=CC=C1	C7=CC=CC=C7[C@H]4[C@H](C8=CC=CC=C8)N(C(C5=CC=CS5)=O)C(C(O)=O)N4C(C6=CC=CS6)=O	1.25818	0.78598
13	C12=C(C=CN2C3=NC=CC4=C3C=CC=C4)C=CC=C1	C=CCC1=CC=CC=C1	C7=CC=CC=C7[C@H]1[C@H](C8=CC=CC=C8)N(C(C2=C(F)C=CC=C2)=O)C(C(O)=O)N1C(C1=CC=CC=C1F)=O	0.956481	0.667627
14	C12=C(C=CN2C3=NC=CC4=C3C=CC=C4)C=CC=C1	C=CCC1=CC=CC=C1	C7=CC=CC=C7[C@H]1[C@H](C8=CC=CC=C8)N(C(C2=C([N+]([O-])=O)C=CC=C2)=O)C(C(O)=O)N1C(C1=CC=CC=C1[N+]([O-])=O)=O	1.01147	0.692536
15	C12=C(C=CN2C3=NC=CC4=C3C=CC=C4)C=CC=C1	C=CCC1=CC=CC=C1	C7=CC=CC=C7[C@H]1[C@H](C8=CC=CC=C8)N(C(C2=COC=C2C)=O)C(C(O)=O)N1C(C1=COC=C1C)=O	1.30485	0.800562
16	C12=C(C=CN2C3=NC=CC4=C3C=CC=C4)C=CC=C1	C=CCC1=CC=CC=C1	C7=CC=CC=C7[C@H]1[C@H](C8=CC=CC=C8)N(C(C2=C(OC)C=CC=C2)=O)C(C(O)=O)N1C(C1=CC=CC=C1OC)=O	1.07748	0.720396
17	C12=C(C=CN2C3=NC=CC4=C3C=CC=C4)C=CC=C1	C=CCC1=CC=CC=C1	C7=CC=CC=C7[C@H]1[C@H](C8=CC=CC=C8)N(C(C2=C(C)C(C=CC=C3)=C3O2)=O)C(C(O)=O)N1C(C1=C(C)C2=C(C=CC=C2)O1)=O	1.4293	0.835206
18	C12=C(C=CN2C3=NC=CC4=C3C=CC=C4)C=CC=C1	C=CCC1=CC=CC=C1	C7=CC=CC=C7[C@H]%68[C@H](C8=CC=CC=C8)N(C(C%69=CC=C(OC)C=C%69)=O)C(C(O)=O)N%68C(C%70=CC=C(OC)C=C%70)=O	1.65681	0.884687
19	C12=C(C=CN2C3=NC=CC4=C3C=CC=C4)C=CC=C1	C=CCC1=CC=CC=C1	C7=CC=CC=C7[C@H]1[C@H](C8=CC=CC=C8)N(C(C2=COC(C)=C2)=O)C(C(O)=O)N1C(C1=COC(C)=C1)=O	1.5571	0.864997
20	C12=C(C=CN2C3=NC=CC4=C3C=CC=C4)C=CC=C1	C=CCC1=CC=CC=C1	C7=CC=CC=C7[C@H]%56[C@H](C8=CC=CC=C8)N(C(C%57=CC=CC(Cl)=C%57)=O)C(C(O)=O)N%56C(C%58=CC(Cl)=CC=C%58)=O	1.22229	0.774136
21	C12=C(C=CN2C3=NC=CC4=C3C=CC=C4)C=CC=C1	C=CCC1=CC=CC=C1	C7=CC=CC=C7[C@H]1[C@H](C8=CC=CC=C8)N(C(C2=C(C)C=CS2)=O)C(C(O)=O)N1C(C1=C(C)C=CS1)=O	1.42699	0.834614
22	C12=C(C=CN2C3=NC=CC4=C3C=CC=C4)C=CC=C1	C=CCC1=CC=CC=C1	C7=CC=CC=C7[C@H]%89[C@H](C8=CC=CC=C8)N(C(C%90=CC=CC(C(C)(C)C)=C%90)=O)C(C(O)=O)N%89C(C%91=CC(C(C)(C)C)=CC=C%91)=O	1.02186	0.697069
23	C12=C(C=CN2C3=NC=CC4=C3C=CC=C4)C=CC=C1	C=CCC1=CC=CC=C1	C7=CC=CC=C7[C@H]1[C@H](C8=CC=CC=C8)N(C(C2=C(C#N)C=CC=C2)=O)C(C(O)=O)N1C(C1=CC=CC=C1C#N)=O	1.09417	0.727096
24	C12=C(C=CN2C3=NC=CC4=C3C=CC=C4)C=CC=C1	C=CCC1=CC=CC=C1	C7=CC=CC=C7[C@H]1[C@H](C8=CC=CC=C8)N(C(C2=C(C)OC(C)=C2)=O)C(C(O)=O)N1C(C1=C(C)OC(C)=C1)=O	1.09544	0.7276
25	C12=C(C=CN2C3=NC=CC4=C3C=CC=C4)C=CC=C1	C=CCC1=CC=CC=C1	C7=CC=CC=C7[C@H]%59[C@H](C8=CC=CC=C8)N(C(C%60=CC=CC(Br)=C%60)=O)C(C(O)=O)N%59C(C%61=CC(Br)=CC=C%61)=O	1.29802	0.798486
26	C12=C(C=CN2C3=NC=CC4=C3C=CC=C4)C=CC=C1	C=CCC1=CC=CC=C1	C7=CC=CC=C7[C@H]1[C@H](C8=CC=CC=C8)N(C(CCCCC)=O)C(C(O)=O)N1C(CCCCC)=O	1.62859	0.879405
27	C12=C(C=CN2C3=NC=CC4=C3C=CC=C4)C=CC=C1	C=CCC1=CC=CC=C1	C7=CC=CC=C7[C@H]1[C@H](C8=CC=CC=C8)N(C(C2=C(I)C=CC=C2)=O)C(C(O)=O)N1C(C1=CC=CC=C1I)=O	0.960741	0.669614
28	C12=C(C=CN2C3=NC=CC4=C3C=CC=C4)C=CC=C1	C=CCC1=CC=CC=C1	C7=CC=CC=C7[C@H]1[C@H](C8=CC=CC=C8)N(C(C2=C(Cl)SC(Cl)=C2)=O)C(C(O)=O)N1C(C1=C(Cl)SC(Cl)=C1)=O	1.11124	0.73381
29	C12=C(C=CN2C3=NC=CC4=C3C=CC=C4)C=CC=C1	C=CCC1=CC=CC=C1	C7=CC=CC=C7[C@H]1[C@H](C8=CC=CC=C8)N(C(C2=CC(C)=CS2)=O)C(C(O)=O)N1C(C1=CC(C)=CS1)=O	1.62331	0.878392
30	C12=C(C=CN2C3=NC=CC4=C3C=CC=C4)C=CC=C1	C=CCC1=CC=CC=C1	C7=CC=CC=C7[C@H]1[C@H](C8=CC=CC=C8)N(C(C2=C(C)C=CC=C2)=O)C(C(O)=O)N1C(C1=CC=CC=C1C)=O	1.1581	0.751523
31	C12=C(C=CN2C3=NC=CC4=C3C=CC=C4)C=CC=C1	C=CCC1=CC=CC=C1	C7=CC=CC=C7[C@H]%74[C@H](C8=CC=CC=C8)N(C(C%75=CC=C(C#N)C=C%75)=O)C(C(O)=O)N%74C(C%76=CC=C(C#N)C=C%76)=O	1.65084	0.883587
32	C12=C(C=CN2C3=NC=CC4=C3C=CC=C4)C=CC=C1	C=CCC1=CC=CC=C1	C7=CC=CC=C7[C@H]1[C@H](C8=CC=CC=C8)N(C(C2=C(Br)C=CC=C2)=O)C(C(O)=O)N1C(C1=CC=CC=C1Br)=O	1.07965	0.721275
33	C12=C(C=CN2C3=NC=CC4=C3C=CC=C4)C=CC=C1	C=CCC1=CC=CC=C1	C7=CC=CC=C7[C@H]%71[C@H](C8=CC=CC=C8)N(C(C%72=CC=CC(C#N)=C%72)=O)C(C(O)=O)N%71C(C%73=CC(C#N)=CC=C%73)=O	1.26963	0.789641
34	C12=C(C=CN2C3=NC=CC4=C3C=CC=C4)C=CC=C1	C=CCC1=CC=CC=C1	C7=CC=CC=C7[C@H]1[C@H](C8=CC=CC=C8)N(C(C2=CSC=C2Br)=O)C(C(O)=O)N1C(C1=CSC=C1Br)=O	1.0139	0.6936
35	C12=C(C=CN2C3=NC=CC4=C3C=CC=C4)C=CC=C1	C=CCC1=CC=CC=C1	C7=CC=CC=C7[C@H]1[C@H](C8=CC=CC=C8)N(C(C2=CC(C)=CC(C)=C2)=O)C(C(O)=O)N1C(C1=CC(C)=CC(C)=C1)=O	1.47843	0.847307
36	C12=C(C=CN2C3=NC=CC4=C3C=CC=C4)C=CC=C1	C=CCC1=CC=CC=C1	C7=CC=CC=C7[C@H]1[C@H](C8=CC=CC=C8)N(C(C2=C(C3=CC=CC=C3)C=CC=C2)=O)C(C(O)=O)N1C(C1=CC=CC=C1C1=CC=CC=C1)=O	1.03752	0.703793
37	C12=C(C=CN2C3=NC=CC4=C3C=CC=C4)C=CC=C1	C=CCC1=CC=CC=C1	C7=CC=CC=C7[C@H]1[C@H](C8=CC=CC=C8)N(C(C2=COC3=C2C=CC=C3)=O)C(C(O)=O)N1C(C1=COC2=C1C=CC=C2)=O	1.39428	0.826053
38	C12=C(C=CN2C3=NC=CC4=C3C=CC=C4)C=CC=C1	C=CCC1=CC=CC=C1	C7=CC=CC=C7[C@H]%53[C@H](C8=CC=CC=C8)N(C(C%54=CC=CC(F)=C%54)=O)C(C(O)=O)N%53C(C%55=CC(F)=CC=C%55)=O	1.2871	0.795124
39	C12=C(C=CN2C3=NC=CC4=C3C=CC=C4)C=CC=C1	C=CCC1=CC=CC=C1	C7=CC=CC=C7[C@H]1[C@H](C8=CC=CC=C8)N(C(C2=CC(C(F)(F)F)=CC(C(F)(F)F)=C2)=O)C(C(O)=O)N1C(C1=CC(C(F)(F)F)=CC(C(F)(F)F)=C1)=O	1.05223	0.71
40	C12=C(C=CN2C3=NC=CC4=C3C=CC=C4)C=CC=C1	C=CCC1=CC=CC=C1	C7=CC=CC=C7[C@H]%42[C@H](C8=CC=CC=C8)N(C(C%43=CC=C(C(C)C)C=C%43)=O)C(C(O)=O)N%42C(C%44=CC=C(C(C)C)C=C%44)=O	1.53252	0.859685
41	C12=C(C=CN2C3=NC=CC4=C3C=CC=C4)C=CC=C1	C=CCC1=CC=CC=C1	C7=CC=CC=C7[C@H]1[C@H](C8=CC=CC=C8)N(C(C2=C(C3=CC=CC=C3)OC(C)=C2)=O)C(C(O)=O)N1C(C1=C(C2=CC=CC=C2)OC(C)=C1)=O	1.07263	0.718423
42	C12=C(C=CN2C3=NC=CC4=C3C=CC=C4)C=CC=C1	C=CCC1=CC=CC=C1	C7=CC=CC=C7[C@H]1[C@H](C8=CC=CC=C8)N(C(C2=C(C=CC=C3)C3=CC=C2)=O)C(C(O)=O)N1C(C1=CC=CC2=C1C=CC=C2)=O	1.0341	0.702335
43	C12=C(C=CN2C3=NC=CC4=C3C=CC=C4)C=CC=C1	C=CCC1=CC=CC=C1	C7=CC=CC=C7[C@H]1[C@H](C8=CC=CC=C8)N(C(C2=CC(C)=C(C)O2)=O)C(C(O)=O)N1C(C1=CC(C)=C(C)O1)=O	1.44755	0.8398
44	C12=C(C=CN2C3=NC=CC4=C3C=CC=C4)C=CC=C1	C=CCC1=CC=CC=C1	C7=CC=CC=C7[C@H]%77[C@H](C8=CC=CC=C8)N(C(C%78=CC=CC([N+]([O-])=O)=C%78)=O)C(C(O)=O)N%77C(C%79=CC([N+]([O-])=O)=CC=C%79)=O	1.39593	0.826494
45	C12=C(C=CN2C3=NC=CC4=C3C=CC=C4)C=CC=C1	C=CCC1=CC=CC=C1	C7=CC=CC=C7[C@H]%62[C@H](C8=CC=CC=C8)N(C(C%63=CC=CC(I)=C%63)=O)C(C(O)=O)N%62C(C%64=CC(I)=CC=C%64)=O	1.47976	0.847624
46	C12=C(C=CN2C3=NC=CC4=C3C=CC=C4)C=CC=C1	C=CCC1=CC=CC=C1	C7=CC=CC=C7[C@H]1[C@H](C8=CC=CC=C8)N(C(C2=COC=C2)=O)C(C(O)=O)N1C(C1=COC=C1)=O	1.68702	0.890099
47	C12=C(C=CN2C3=NC=CC4=C3C=CC=C4)C=CC=C1	C=CCC1=CC=CC=C1	C7=CC=CC=C7[C@H]1[C@H](C8=CC=CC=C8)N(C(C2=CC(CCCC3)=C3S2)=O)C(C(O)=O)N1C(C1=CC2=C(CCCC2)S1)=O	1.34497	0.812383
48	C12=C(C=CN2C3=NC=CC4=C3C=CC=C4)C=CC=C1	C=CCC1=CC=CC=C1	C7=CC=CC=C7[C@H]1[C@H](C8=CC=CC=C8)N(C(C2=CC(C=CC=C3)=C3O2)=O)C(C(O)=O)N1C(C1=CC2=C(C=CC=C2)O1)=O	1.55956	0.865519
49	C12=C(C=CN2C3=NC=CC4=C3C=CC=C4)C=CC=C1	C=CCC1=CC=CC=C1	C7=CC=CC=C7[C@H]1[C@H](C8=CC=CC=C8)N(C(C2=C(C(C)C)C=CC=C2)=O)C(C(O)=O)N1C(C1=CC=CC=C1C(C)C)=O	0.939577	0.659652
50	C12=C(C=CN2C3=NC=CC4=C3C=CC=C4)C=CC=C1	C=CCC1=CC=CC=C1	C7=CC=CC=C7[C@H]1[C@H](C8=CC=CC=C8)N(C(C2=CC=C(C)O2)=O)C(C(O)=O)N1C(C1=CC=C(C)O1)=O	1.53308	0.859809
51	C12=C(C=CN2C3=NC=CC4=C3C=CC=C4)C=CC=C1	C=CCC1=CC=CC=C1	C7=CC=CC=C7[C@H]1[C@H](C8=CC=CC=C8)N(C(C2=CC=C(Br)S2)=O)C(C(O)=O)N1C(C1=CC=C(Br)S1)=O	1.40977	0.830156
52	C12=C(C=CN2C3=NC=CC4=C3C=CC=C4)C=CC=C1	C=CCC1=CC=CC=C1	C7=CC=CC=C7[C@H]1[C@H](C8=CC=CC=C8)N(C(C2=CC=C(C)S2)=O)C(C(O)=O)N1C(C1=CC=C(C)S1)=O	1.26649	0.788643
53	C12=C(C=CN2C3=NC=CC4=C3C=CC=C4)C=CC=C1	C=CCC1=CC=CC=C1	C7=CC=CC=C7[C@H]1[C@H](C8=CC=CC=C8)N(C(C2=CC=C(C=CC=C3)C3=C2)=O)C(C(O)=O)N1C(C1=CC(C=CC=C2)=C2C=C1)=O	1.12285	0.738297
54	C12=C(C=CN2C3=NC=CC4=C3C=CC=C4)C=CC=C1	C=CCC1=CC=CC=C1	C7=CC=CC=C7[C@H]%83[C@H](C8=CC=CC=C8)N(C(C%84=CC=CC(CC)=C%84)=O)C(C(O)=O)N%83C(C%85=CC(CC)=CC=C%85)=O	1.0813	0.721942
55	C12=C(C=CN2C3=NC=CC4=C3C=CC=C4)C=CC=C1	C=CCC1=CC=CC=C1	C7=CC=CC=C7[C@H]1[C@H](C8=CC=CC=C8)N(C(C2=C(Br)C=CS2)=O)C(C(O)=O)N1C(C1=C(Br)C=CS1)=O	0.911891	0.646263
56	C12=C(C=CN2C3=NC=CC4=C3C=CC=C4)C=CC=C1	C=CCC1=CC=CC=C1	C7=CC=CC=C7[C@H]%24[C@H](C8=CC=CC=C8)N(C(C%25=CC=C(Br)C=C%25)=O)C(C(O)=O)N%24C(C%26=CC=C(Br)C=C%26)=O	1.12964	0.74089
57	C12=C(C=CN2C3=NC=CC4=C3C=CC=C4)C=CC=C1	C=CCC1=CC=CC=C1	C7=CC=CC=C7[C@H]%65[C@H](C8=CC=CC=C8)N(C(C%66=CC=CC(C(F)(F)F)=C%66)=O)C(C(O)=O)N%65C(C%67=CC(C(F)(F)F)=CC=C%67)=O	1.40778	0.829634
58	C12=C(C=CN2C3=NC=CC4=C3C=CC=C4)C=CC=C1	C=CCC1=CC=CC=C1	C7=CC=CC=C7[C@H]1[C@H](C8=CC=CC=C8)N(C(C2=CC=C(C#N)O2)=O)C(C(O)=O)N1C(C1=CC=C(C#N)O1)=O	1.47138	0.845622
59	C12=C(C=CN2C3=NC=CC4=C3C=CC=C4)C=CC=C1	C=CCC1=CC=CC=C1	C7=CC=CC=C7[C@H]1[C@H](C8=CC=CC=C8)N(C(CC2=CC=CC=C2)=O)C(C(O)=O)N1C(CC1=CC=CC=C1)=O	0.956936	0.66784
60	C12=C(C=CN2C3=NC=CC4=C3C=CC=C4)C=CC=C1	C=CCC1=CC=CC=C1	C7=CC=CC=C7[C@H]1[C@H](C8=CC=CC=C8)N(C(C2=CSC(C)=C2)=O)C(C(O)=O)N1C(C1=CSC(C)=C1)=O	1.56969	0.867644
61	C12=C(C=CN2C3=NC=CC4=C3C=CC=C4)C=CC=C1	C=CCC1=CC=CC=C1	C7=CC=CC=C7[C@H]1[C@H](C8=CC=CC=C8)N(C(C2=CC=C(C3=CC=CC=C3)O2)=O)C(C(O)=O)N1C(C1=CC=C(C2=CC=CC=C2)O1)=O	1.6517	0.883747
62	C12=C(C=CN2C3=NC=CC4=C3C=CC=C4)C=CC=C1	C=CCC1=CC=CC=C1	C7=CC=CC=C7[C@H]%21[C@H](C8=CC=CC=C8)N(C(C%22=CC=C(Cl)C=C%22)=O)C(C(O)=O)N%21C(C%23=CC=C(Cl)C=C%23)=O	1.15324	0.749735
63	C12=C(C=CN2C3=NC=CC4=C3C=CC=C4)C=CC=C1	C=CCC1=CC=CC=C1	C7=CC=CC=C7[C@H]%86[C@H](C8=CC=CC=C8)N(C(C%87=CC=CC(C(C)C)=C%87)=O)C(C(O)=O)N%86C(C%88=CC(C(C)C)=CC=C%88)=O	0.873445	0.626989
64	C12=C(C=CN2C3=NC=CC4=C3C=CC=C4)C=CC=C1	C=CCC1=CC=CC=C1	C7=CC=CC=C7[C@H]%97[C@H](C8=CC=CC=C8)N(C(C%98=CC=CC(OC)=C%98)=O)C(C(O)=O)N%97C(C%99=CC(OC)=CC=C%99)=O	1.0458	0.707299
65	C12=C(C=CN2C3=NC=CC4=C3C=CC=C4)C=CC=C1	C=CCC1=CC=CC=C1	C7=CC=CC=C7[C@H]1[C@H](C8=CC=CC=C8)N(C(C2=C(C(C)(C)C)C=CC=C2)=O)C(C(O)=O)N1C(C1=CC=CC=C1C(C)(C)C)=O	1.17443	0.757452
66	C12=C(C=CN2C3=NC=CC4=C3C=CC=C4)C=CC=C1	C=CCC1=CC=CC=C1	C7=CC=CC=C7[C@H]1[C@H](C8=CC=CC=C8)N(C(C2=C(C)C=CO2)=O)C(C(O)=O)N1C(C1=C(C)C=CO1)=O	1.09792	0.728586
67	C12=C(C=CN2C3=NC=CC4=C3C=CC=C4)C=CC=C1	C=CCC1=CC=CC=C1	C7=CC=CC=C7[C@H]%27[C@H](C8=CC=CC=C8)N(C(C%28=CC=C(I)C=C%28)=O)C(C(O)=O)N%27C(C%29=CC=C(I)C=C%29)=O	1.38377	0.823218
68	C12=C(C=CN2C3=NC=CC4=C3C=CC=C4)C=CC=C1	C=CCC1=CC=CC=C1	C7=CC=CC=C7[C@H]7[C@H](C8=CC=CC=C8)N(C(C8=CC=CC=C8)=O)C(C(O)=O)N7C(C9=CC=CC=C9)=O	1.55276	0.864072
69	C12=C(C=CN2C3=NC=CC4=C3C=CC=C4)C=CC=C1	C=CCC1=CC=CC=C1	C7=CC=CC=C7[C@H]1[C@H](C8=CC=CC=C8)N(C(C2=CSC3=C2C=CC=C3)=O)C(C(O)=O)N1C(C1=CSC2=C1C=CC=C2)=O	1.46143	0.843214
70	C12=C(C=CN2C3=NC=CC4=C3C=CC=C4)C=CC=C1	C=CCC1=CC=CC=C1	C7=CC=CC=C7[C@H]%48[C@H](C8=CC=CC=C8)N(C(C%49=CC=C(C%50=CC=CC=C%50)C=C%49)=O)C(C(O)=O)N%48C(C%51=CC=C(C%52=CC=CC=C%52)C=C%51)=O	1.24642	0.78216
71	C12=C(C=CN2C3=NC=CC4=C3C=CC=C4)C=CC=C1	C=CCC1=CC=CC=C1	C7=CC=CC=C7[C@H]1[C@H](C8=CC=CC=C8)N(C(C2=C(C(F)(F)F)C=CC=C2)=O)C(C(O)=O)N1C(C1=CC=CC=C1C(F)(F)F)=O	1.32342	0.806115
72	C12=C(C=CN2C3=NC=CC4=C3C=CC=C4)C=CC=C1	C=CCC1=CC=CC=C1	C7=CC=CC=C7[C@H]1[C@H](C8=CC=CC=C8)N(C(C2=CC=C([N+]([O-])=O)O2)=O)C(C(O)=O)N1C(C1=CC=C([N+]([O-])=O)O1)=O	1.51822	0.856506
73	C12=C(C=CN2C3=NC=CC4=C3C=CC=C4)C=CC=C1	C=CCC1=CC=CC=C1	C7=CC=CC=C7[C@H]1[C@H](C8=CC=CC=C8)N(C(C2=COC(Br)=C2)=O)C(C(O)=O)N1C(C1=COC(Br)=C1)=O	1.21629	0.772099
74	C12=C(C=CN2C3=NC=CC4=C3C=CC=C4)C=CC=C1	C=CCC1=CC=CC=C1	C7=CC=CC=C7[C@H]1[C@H](C8=CC=CC=C8)N(C(C2=C(Br)SC=C2)=O)C(C(O)=O)N1C(C1=C(Br)SC=C1)=O	1.08698	0.72423
75	C12=C(C=CN2C3=NC=CC4=C3C=CC=C4)C=CC=C1	C=CCC1=CC=CC=C1	C7=CC=CC=C7[C@H]1[C@H](C8=CC=CC=C8)N(C(C2=CC(C(C)(C)C)=CC(C(C)(C)C)=C2)=O)C(C(O)=O)N1C(C1=CC(C(C)(C)C)=CC(C(C)(C)C)=C1)=O	1.27114	0.790119
76	C12=C(C=CN2C3=NC=CC4=C3C=CC=C4)C=CC=C1	C=CCC1=CC=CC=C1	C7=CC=CC=C7[C@H]1[C@H](C8=CC=CC=C8)N(C(C2=C(C)OC=C2)=O)C(C(O)=O)N1C(C1=C(C)OC=C1)=O	1.21116	0.770346
77	C12=C(C=CN2C3=NC=CC4=C3C=CC=C4)C=CC=C1	C=CCC1=CC=CC=C1	C7=CC=CC=C7[C@H]1[C@H](C8=CC=CC=C8)N(C(C2=C(C(F)(F)F)OC(C)=C2)=O)C(C(O)=O)N1C(C1=C(C(F)(F)F)OC(C)=C1)=O	1.3675	0.818744
78	C12=C(C=CN2C3=NC=CC4=C3C=CC=C4)C=CC=C1	C=CCC1=CC=CC=C1	C7=CC=CC=C7[C@H]%30[C@H](C8=CC=CC=C8)N(C(C%31=CC=C(C(F)(F)F)C=C%31)=O)C(C(O)=O)N%30C(C%32=CC=C(C(F)(F)F)C=C%32)=O	1.29586	0.797823
79	C12=C(C=CN2C3=NC=CC4=C3C=CC=C4)C=CC=C1	C=CCC1=CC=CC=C1	C7=CC=CC=C7[C@H]%92[C@H](C8=CC=CC=C8)N(C(C%93=CC=CC(C%94=CC=CC=C%94)=C%93)=O)C(C(O)=O)N%92C(C%95=CC(C%96=CC=CC=C%96)=CC=C%95)=O	1.16727	0.754866
80	C12=C(C=CN2C3=NC=CC4=C3C=CC=C4)C=CC=C1	C=CCC1=CC=CC=C1	C7=CC=CC=C7[C@H]%10[C@H](C8=CC=CC=C8)N(C(C%11=CSC=C%11)=O)C(C(O)=O)N%10C(C%12=CSC=C%12)=O	1.19904	0.766161
81	C12=C(C=CN2C3=NC=CC4=C3C=CC=C4)C=CC=C1	C=CCC1=CC=CC=C1	C7=CC=CC=C7[C@H]1[C@H](C8=CC=CC=C8)N(C(C2=C(CC)C=CC=C2)=O)C(C(O)=O)N1C(C1=CC=CC=C1CC)=O	1.14315	0.745985
82	C12=C(C=CN2C3=NC=CC4=C3C=CC=C4)C=CC=C1	C=CCC1=CC=CC=C1	C7=CC=CC=C7[C@H]%33[C@H](C8=CC=CC=C8)N(C(C%34=CC=C([N+]([O-])=O)C=C%34)=O)C(C(O)=O)N%33C(C%35=CC=C([N+]([O-])=O)C=C%35)=O	1.28163	0.79342
83	C12=C(C=CN2C3=NC=CC4=C3C=CC=C4)C=CC=C1	C=CCC1=CC=CC=C1	C7=CC=CC=C7[C@H]%39[C@H](C8=CC=CC=C8)N(C(C%40=CC=C(CC)C=C%40)=O)C(C(O)=O)N%39C(C%41=CC=C(CC)C=C%41)=O	1.56998	0.867706
84	C12=C(C=CN2C3=NC=CC4=C3C=CC=C4)C=CC=C1	C=CCC1=CC=CC=C1	C7=CC=CC=C7[C@H]%80[C@H](C8=CC=CC=C8)N(C(C%81=CC=CC(C)=C%81)=O)C(C(O)=O)N%80C(C%82=CC(C)=CC=C%82)=O	1.19477	0.764667
85	C12=C(C=CN2C3=NC=CC4=C3C=CC=C4)C=CC=C1	C=CCC1=CC=CC=C1	C7=CC=CC=C7[C@H]1[C@H](C8=CC=CC=C8)N(C(C2=C(Br)C=CO2)=O)C(C(O)=O)N1C(C1=C(Br)C=CO1)=O	1.12121	0.737665
86	C12=C(C=CN2C3=NC=CC4=C3C=CC=C4)C=CC=C1	C=CCC1=CC=CC=C1	C7=CC=CC=C7[C@H]1[C@H](C8=CC=CC=C8)N(C(C2=CC(Br)=CS2)=O)C(C(O)=O)N1C(C1=CC(Br)=CS1)=O	1.24171	0.780614
87	C12=C(C=CN2C3=NC=CC4=C3C=CC=C4)C=CC=C1	C=CCC1=CC=CC=C1	C7=CC=CC=C7[C@H]1[C@H](C8=CC=CC=C8)N(C(C2=CC(C=CC=C3)=C3S2)=O)C(C(O)=O)N1C(C1=CC2=C(C=CC=C2)S1)=O	0.991789	0.683802
88	C12=C(C=CN2C3=NC=CC4=C3C=CC=C4)C=CC=C1	C=CCC1=CC=CC=C1	C7=CC=CC=C7[C@H]1[C@H](C8=CC=CC=C8)N(C(C2=C(Br)OC=C2)=O)C(C(O)=O)N1C(C1=C(Br)OC=C1)=O	1.09545	0.727607
89	C12=C(C=CN2C3=NC=CC4=C3C=CC=C4)C=CC=C1	C=CCC1=CC=CC=C1	C7=CC=CC=C7[C@H]1[C@H](C8=CC=CC=C8)N(C(C2=C(C)OC=C2C)=O)C(C(O)=O)N1C(C1=C(C)OC=C1C)=O	1.05395	0.710718
90	C12=C(C=CN2C3=NC=CC4=C3C=CC=C4)C=CC=C1	C=CCC1=CC=CC=C1	C6=CC=CC7=C6C=CC=C7[C@H]1[C@H](C8=CC=CC9=C8C=CC=C9)N(C(C2=C(C(F)(F)F)OC=C2)=O)C(C(O)=O)N1C(C1=C(C(F)(F)F)OC=C1)=O	1.10133	0.729932
91	C12=C(C=CN2C3=NC=CC4=C3C=CC=C4)C=CC=C1	C=CCC1=CC=CC=C1	C6=CC=CC7=C6C=CC=C7[C@H]%45[C@H](C8=CC=CC9=C8C=CC=C9)N(C(C%46=CC=C(C(C)(C)C)C=C%46)=O)C(C(O)=O)N%45C(C%47=CC=C(C(C)(C)C)C=C%47)=O	1.02268	0.697423
92	C12=C(C=CN2C3=NC=CC4=C3C=CC=C4)C=CC=C1	C=CCC1=CC=CC=C1	C6=CC=CC7=C6C=CC=C7[C@H]1[C@H](C8=CC=CC9=C8C=CC=C9)N(C(C2=CC=CO2)=O)C(C(O)=O)N1C(C1=CC=CO1)=O	1.07215	0.718227
93	C12=C(C=CN2C3=NC=CC4=C3C=CC=C4)C=CC=C1	C=CCC1=CC=CC=C1	C6=CC=CC7=C6C=CC=C7[C@H]1[C@H](C8=CC=CC9=C8C=CC=C9)N(C(C2=CC=C(F)C=C2)=O)C(C(O)=O)N1C(C3=CC=C(F)C=C3)=O	0.903086	0.641919
94	C12=C(C=CN2C3=NC=CC4=C3C=CC=C4)C=CC=C1	C=CCC1=CC=CC=C1	C6=CC=CC7=C6C=CC=C7[C@H]1[C@H](C8=CC=CC9=C8C=CC=C9)N(C(C2=CC=C(Cl)O2)=O)C(C(O)=O)N1C(C1=CC=C(Cl)O1)=O	1.36657	0.818487
95	C12=C(C=CN2C3=NC=CC4=C3C=CC=C4)C=CC=C1	C=CCC1=CC=CC=C1	C6=CC=CC7=C6C=CC=C7[C@H]%16[C@H](C8=CC=CC9=C8C=CC=C9)N(C(C%17=CSC=C%17OC)=O)C(C(O)=O)N%16C(C%18=CSC=C%18OC)=O	0.842149	0.61071
96	C12=C(C=CN2C3=NC=CC4=C3C=CC=C4)C=CC=C1	C=CCC1=CC=CC=C1	C6=CC=CC7=C6C=CC=C7[C@H]1[C@H](C8=CC=CC9=C8C=CC=C9)N(C(C2=C(Cl)C=CC=C2)=O)C(C(O)=O)N1C(C1=CC=CC=C1Cl)=O	1.12074	0.737485
97	C12=C(C=CN2C3=NC=CC4=C3C=CC=C4)C=CC=C1	C=CCC1=CC=CC=C1	C6=CC=CC7=C6C=CC=C7[C@H]1[C@H](C8=CC=CC9=C8C=CC=C9)N(C(C2=CC(C)=C(C)C=C2)=O)C(C(O)=O)N1C(C1=CC=C(C)C(C)=C1)=O	0.88256	0.631631
98	C12=C(C=CN2C3=NC=CC4=C3C=CC=C4)C=CC=C1	C=CCC1=CC=CC=C1	C6=CC=CC7=C6C=CC=C7[C@H]%13[C@H](C8=CC=CC9=C8C=CC=C9)N(C(C%14=C(F)C=CS%14)=O)C(C(O)=O)N%13C(C%15=C(F)C=CS%15)=O	0.922634	0.651507
99	C12=C(C=CN2C3=NC=CC4=C3C=CC=C4)C=CC=C1	C=CCC1=CC=CC=C1	C6=CC=CC7=C6C=CC=C7[C@H]1[C@H](C8=CC=CC9=C8C=CC=C9)N(C(C2=C(C)OC(C3=CC=CC=C3)=C2)=O)C(C(O)=O)N1C(C1=C(C)OC(C2=CC=CC=C2)=C1)=O	1.54971	0.86342
100	C12=C(C=CN2C3=NC=CC4=C3C=CC=C4)C=CC=C1	C=CCC1=CC=CC=C1	C6=CC=CC7=C6C=CC=C7[C@H]1[C@H](C8=CC=CC9=C8C=CC=C9)N(C(C2=CC=C(Cl)S2)=O)C(C(O)=O)N1C(C1=CC=C(Cl)S1)=O	1.11955	0.737029
101	C12=C(C=CN2C3=NC=CC4=C3C=CC=C4)C=CC=C1	C=CCC1=CC=CC=C1	C6=CC=CC7=C6C=CC=C7[C@H]%36[C@H](C8=CC=CC9=C8C=CC=C9)N(C(C%37=CC=C(C)C=C%37)=O)C(C(O)=O)N%36C(C%38=CC=C(C)C=C%38)=O	1.17958	0.7593
102	C12=C(C=CN2C3=NC=CC4=C3C=CC=C4)C=CC=C1	C=CCC1=CC=CC=C1	C6=CC=CC7=C6C=CC=C7[C@H]4[C@H](C8=CC=CC9=C8C=CC=C9)N(C(C5=CC=CS5)=O)C(C(O)=O)N4C(C6=CC=CS6)=O	1.06382	0.71481
103	C12=C(C=CN2C3=NC=CC4=C3C=CC=C4)C=CC=C1	C=CCC1=CC=CC=C1	C6=CC=CC7=C6C=CC=C7[C@H]1[C@H](C8=CC=CC9=C8C=CC=C9)N(C(C2=C(F)C=CC=C2)=O)C(C(O)=O)N1C(C1=CC=CC=C1F)=O	0.918727	0.649607
104	C12=C(C=CN2C3=NC=CC4=C3C=CC=C4)C=CC=C1	C=CCC1=CC=CC=C1	C6=CC=CC7=C6C=CC=C7[C@H]1[C@H](C8=CC=CC9=C8C=CC=C9)N(C(C2=C([N+]([O-])=O)C=CC=C2)=O)C(C(O)=O)N1C(C1=CC=CC=C1[N+]([O-])=O)=O	0.813739	0.59547
105	C12=C(C=CN2C3=NC=CC4=C3C=CC=C4)C=CC=C1	C=CCC1=CC=CC=C1	C6=CC=CC7=C6C=CC=C7[C@H]1[C@H](C8=CC=CC9=C8C=CC=C9)N(C(C2=COC=C2C)=O)C(C(O)=O)N1C(C1=COC=C1C)=O	0.906005	0.643364
106	C12=C(C=CN2C3=NC=CC4=C3C=CC=C4)C=CC=C1	C=CCC1=CC=CC=C1	C6=CC=CC7=C6C=CC=C7[C@H]1[C@H](C8=CC=CC9=C8C=CC=C9)N(C(C2=C(OC)C=CC=C2)=O)C(C(O)=O)N1C(C1=CC=CC=C1OC)=O	0.549967	0.433096
107	C12=C(C=CN2C3=NC=CC4=C3C=CC=C4)C=CC=C1	C=CCC1=CC=CC=C1	C6=CC=CC7=C6C=CC=C7[C@H]1[C@H](C8=CC=CC9=C8C=CC=C9)N(C(C2=C(C)C(C=CC=C3)=C3O2)=O)C(C(O)=O)N1C(C1=C(C)C2=C(C=CC=C2)O1)=O	1.29339	0.797066
108	C12=C(C=CN2C3=NC=CC4=C3C=CC=C4)C=CC=C1	C=CCC1=CC=CC=C1	C6=CC=CC7=C6C=CC=C7[C@H]%68[C@H](C8=CC=CC9=C8C=CC=C9)N(C(C%69=CC=C(OC)C=C%69)=O)C(C(O)=O)N%68C(C%70=CC=C(OC)C=C%70)=O	1.34467	0.812298
109	C12=C(C=CN2C3=NC=CC4=C3C=CC=C4)C=CC=C1	C=CCC1=CC=CC=C1	C6=CC=CC7=C6C=CC=C7[C@H]1[C@H](C8=CC=CC9=C8C=CC=C9)N(C(C2=COC(C)=C2)=O)C(C(O)=O)N1C(C1=COC(C)=C1)=O	1.41816	0.832341
110	C12=C(C=CN2C3=NC=CC4=C3C=CC=C4)C=CC=C1	C=CCC1=CC=CC=C1	C6=CC=CC7=C6C=CC=C7[C@H]%56[C@H](C8=CC=CC9=C8C=CC=C9)N(C(C%57=CC=CC(Cl)=C%57)=O)C(C(O)=O)N%56C(C%58=CC(Cl)=CC=C%58)=O	0.792577	0.583832
111	C12=C(C=CN2C3=NC=CC4=C3C=CC=C4)C=CC=C1	C=CCC1=CC=CC=C1	C6=CC=CC7=C6C=CC=C7[C@H]1[C@H](C8=CC=CC9=C8C=CC=C9)N(C(C2=C(C)C=CS2)=O)C(C(O)=O)N1C(C1=C(C)C=CS1)=O	1.21212	0.770676
112	C12=C(C=CN2C3=NC=CC4=C3C=CC=C4)C=CC=C1	C=CCC1=CC=CC=C1	C6=CC=CC7=C6C=CC=C7[C@H]%89[C@H](C8=CC=CC9=C8C=CC=C9)N(C(C%90=CC=CC(C(C)(C)C)=C%90)=O)C(C(O)=O)N%89C(C%91=CC(C(C)(C)C)=CC=C%91)=O	1.33362	0.809107
113	C12=C(C=CN2C3=NC=CC4=C3C=CC=C4)C=CC=C1	C=CCC1=CC=CC=C1	C6=CC=CC7=C6C=CC=C7[C@H]1[C@H](C8=CC=CC9=C8C=CC=C9)N(C(C2=C(C#N)C=CC=C2)=O)C(C(O)=O)N1C(C1=CC=CC=C1C#N)=O	0.943946	0.661728
114	C12=C(C=CN2C3=NC=CC4=C3C=CC=C4)C=CC=C1	C=CCC1=CC=CC=C1	C6=CC=CC7=C6C=CC=C7[C@H]1[C@H](C8=CC=CC9=C8C=CC=C9)N(C(C2=C(C)OC(C)=C2)=O)C(C(O)=O)N1C(C1=C(C)OC(C)=C1)=O	1.17941	0.759238
115	C12=C(C=CN2C3=NC=CC4=C3C=CC=C4)C=CC=C1	C=CCC1=CC=CC=C1	C6=CC=CC7=C6C=CC=C7[C@H]%59[C@H](C8=CC=CC9=C8C=CC=C9)N(C(C%60=CC=CC(Br)=C%60)=O)C(C(O)=O)N%59C(C%61=CC(Br)=CC=C%61)=O	0.888536	0.634649
116	C12=C(C=CN2C3=NC=CC4=C3C=CC=C4)C=CC=C1	C=CCC1=CC=CC=C1	C6=CC=CC7=C6C=CC=C7[C@H]1[C@H](C8=CC=CC9=C8C=CC=C9)N(C(CCCCC)=O)C(C(O)=O)N1C(CCCCC)=O	1.01977	0.696163
117	C12=C(C=CN2C3=NC=CC4=C3C=CC=C4)C=CC=C1	C=CCC1=CC=CC=C1	C6=CC=CC7=C6C=CC=C7[C@H]1[C@H](C8=CC=CC9=C8C=CC=C9)N(C(C2=C(I)C=CC=C2)=O)C(C(O)=O)N1C(C1=CC=CC=C1I)=O	0.816974	0.597227
118	C12=C(C=CN2C3=NC=CC4=C3C=CC=C4)C=CC=C1	C=CCC1=CC=CC=C1	C6=CC=CC7=C6C=CC=C7[C@H]1[C@H](C8=CC=CC9=C8C=CC=C9)N(C(C2=C(Cl)SC(Cl)=C2)=O)C(C(O)=O)N1C(C1=C(Cl)SC(Cl)=C1)=O	1.04857	0.708467
119	C12=C(C=CN2C3=NC=CC4=C3C=CC=C4)C=CC=C1	C=CCC1=CC=CC=C1	C6=CC=CC7=C6C=CC=C7[C@H]1[C@H](C8=CC=CC9=C8C=CC=C9)N(C(C2=CC(C)=CS2)=O)C(C(O)=O)N1C(C1=CC(C)=CS1)=O	1.0967	0.728101
120	C12=C(C=CN2C3=NC=CC4=C3C=CC=C4)C=CC=C1	C=CCC1=CC=CC=C1	C6=CC=CC7=C6C=CC=C7[C@H]1[C@H](C8=CC=CC9=C8C=CC=C9)N(C(C2=C(C)C=CC=C2)=O)C(C(O)=O)N1C(C1=CC=CC=C1C)=O	1.15515	0.750439
121	C12=C(C=CN2C3=NC=CC4=C3C=CC=C4)C=CC=C1	C=CCC1=CC=CC=C1	C6=CC=CC7=C6C=CC=C7[C@H]%74[C@H](C8=CC=CC9=C8C=CC=C9)N(C(C%75=CC=C(C#N)C=C%75)=O)C(C(O)=O)N%74C(C%76=CC=C(C#N)C=C%76)=O	1.37739	0.821476
122	C12=C(C=CN2C3=NC=CC4=C3C=CC=C4)C=CC=C1	C=CCC1=CC=CC=C1	C6=CC=CC7=C6C=CC=C7[C@H]1[C@H](C8=CC=CC9=C8C=CC=C9)N(C(C2=C(Br)C=CC=C2)=O)C(C(O)=O)N1C(C1=CC=CC=C1Br)=O	0.952655	0.665836
123	C12=C(C=CN2C3=NC=CC4=C3C=CC=C4)C=CC=C1	C=CCC1=CC=CC=C1	C6=CC=CC7=C6C=CC=C7[C@H]%71[C@H](C8=CC=CC9=C8C=CC=C9)N(C(C%72=CC=CC(C#N)=C%72)=O)C(C(O)=O)N%71C(C%73=CC(C#N)=CC=C%73)=O	1.06123	0.713742
124	C12=C(C=CN2C3=NC=CC4=C3C=CC=C4)C=CC=C1	C=CCC1=CC=CC=C1	C6=CC=CC7=C6C=CC=C7[C@H]1[C@H](C8=CC=CC9=C8C=CC=C9)N(C(C2=CSC=C2Br)=O)C(C(O)=O)N1C(C1=CSC=C1Br)=O	1.02879	0.70006
125	C12=C(C=CN2C3=NC=CC4=C3C=CC=C4)C=CC=C1	C=CCC1=CC=CC=C1	C6=CC=CC7=C6C=CC=C7[C@H]1[C@H](C8=CC=CC9=C8C=CC=C9)N(C(C2=CC(C)=CC(C)=C2)=O)C(C(O)=O)N1C(C1=CC(C)=CC(C)=C1)=O	0.899091	0.639934
126	C12=C(C=CN2C3=NC=CC4=C3C=CC=C4)C=CC=C1	C=CCC1=CC=CC=C1	C6=CC=CC7=C6C=CC=C7[C@H]1[C@H](C8=CC=CC9=C8C=CC=C9)N(C(C2=C(C3=CC=CC=C3)C=CC=C2)=O)C(C(O)=O)N1C(C1=CC=CC=C1C1=CC=CC=C1)=O	0.761632	0.566372
127	C12=C(C=CN2C3=NC=CC4=C3C=CC=C4)C=CC=C1	C=CCC1=CC=CC=C1	C6=CC=CC7=C6C=CC=C7[C@H]1[C@H](C8=CC=CC9=C8C=CC=C9)N(C(C2=COC3=C2C=CC=C3)=O)C(C(O)=O)N1C(C1=COC2=C1C=CC=C2)=O	1.2399	0.780016
128	C12=C(C=CN2C3=NC=CC4=C3C=CC=C4)C=CC=C1	C=CCC1=CC=CC=C1	C6=CC=CC7=C6C=CC=C7[C@H]%53[C@H](C8=CC=CC9=C8C=CC=C9)N(C(C%54=CC=CC(F)=C%54)=O)C(C(O)=O)N%53C(C%55=CC(F)=CC=C%55)=O	1.14733	0.747545
129	C12=C(C=CN2C3=NC=CC4=C3C=CC=C4)C=CC=C1	C=CCC1=CC=CC=C1	C6=CC=CC7=C6C=CC=C7[C@H]1[C@H](C8=CC=CC9=C8C=CC=C9)N(C(C2=CC(C(F)(F)F)=CC(C(F)(F)F)=C2)=O)C(C(O)=O)N1C(C1=CC(C(F)(F)F)=CC(C(F)(F)F)=C1)=O	1.1237	0.738621
130	C12=C(C=CN2C3=NC=CC4=C3C=CC=C4)C=CC=C1	C=CCC1=CC=CC=C1	C6=CC=CC7=C6C=CC=C7[C@H]%42[C@H](C8=CC=CC9=C8C=CC=C9)N(C(C%43=CC=C(C(C)C)C=C%43)=O)C(C(O)=O)N%42C(C%44=CC=C(C(C)C)C=C%44)=O	1.26574	0.788404
131	C12=C(C=CN2C3=NC=CC4=C3C=CC=C4)C=CC=C1	C=CCC1=CC=CC=C1	C6=CC=CC7=C6C=CC=C7[C@H]1[C@H](C8=CC=CC9=C8C=CC=C9)N(C(C2=C(C3=CC=CC=C3)OC(C)=C2)=O)C(C(O)=O)N1C(C1=C(C2=CC=CC=C2)OC(C)=C1)=O	1.27985	0.792863
132	C12=C(C=CN2C3=NC=CC4=C3C=CC=C4)C=CC=C1	C=CCC1=CC=CC=C1	C6=CC=CC7=C6C=CC=C7[C@H]1[C@H](C8=CC=CC9=C8C=CC=C9)N(C(C2=C(C=CC=C3)C3=CC=C2)=O)C(C(O)=O)N1C(C1=CC=CC2=C1C=CC=C2)=O	0.83851	0.608782
133	C12=C(C=CN2C3=NC=CC4=C3C=CC=C4)C=CC=C1	C=CCC1=CC=CC=C1	C6=CC=CC7=C6C=CC=C7[C@H]1[C@H](C8=CC=CC9=C8C=CC=C9)N(C(C2=CC(C)=C(C)O2)=O)C(C(O)=O)N1C(C1=CC(C)=C(C)O1)=O	1.29943	0.798914
134	C12=C(C=CN2C3=NC=CC4=C3C=CC=C4)C=CC=C1	C=CCC1=CC=CC=C1	C6=CC=CC7=C6C=CC=C7[C@H]%77[C@H](C8=CC=CC9=C8C=CC=C9)N(C(C%78=CC=CC([N+]([O-])=O)=C%78)=O)C(C(O)=O)N%77C(C%79=CC([N+]([O-])=O)=CC=C%79)=O	1.05142	0.70966
135	C12=C(C=CN2C3=NC=CC4=C3C=CC=C4)C=CC=C1	C=CCC1=CC=CC=C1	C6=CC=CC7=C6C=CC=C7[C@H]%62[C@H](C8=CC=CC9=C8C=CC=C9)N(C(C%63=CC=CC(I)=C%63)=O)C(C(O)=O)N%62C(C%64=CC(I)=CC=C%64)=O	1.06197	0.714047
136	C12=C(C=CN2C3=NC=CC4=C3C=CC=C4)C=CC=C1	C=CCC1=CC=CC=C1	C6=CC=CC7=C6C=CC=C7[C@H]1[C@H](C8=CC=CC9=C8C=CC=C9)N(C(C2=COC=C2)=O)C(C(O)=O)N1C(C1=COC=C1)=O	1.14341	0.746082
137	C12=C(C=CN2C3=NC=CC4=C3C=CC=C4)C=CC=C1	C=CCC1=CC=CC=C1	C6=CC=CC7=C6C=CC=C7[C@H]1[C@H](C8=CC=CC9=C8C=CC=C9)N(C(C2=CC(CCCC3)=C3S2)=O)C(C(O)=O)N1C(C1=CC2=C(CCCC2)S1)=O	0.86157	0.620875
138	C12=C(C=CN2C3=NC=CC4=C3C=CC=C4)C=CC=C1	C=CCC1=CC=CC=C1	C6=CC=CC7=C6C=CC=C7[C@H]1[C@H](C8=CC=CC9=C8C=CC=C9)N(C(C2=CC(C=CC=C3)=C3O2)=O)C(C(O)=O)N1C(C1=CC2=C(C=CC=C2)O1)=O	1.2894	0.795836
139	C12=C(C=CN2C3=NC=CC4=C3C=CC=C4)C=CC=C1	C=CCC1=CC=CC=C1	C6=CC=CC7=C6C=CC=C7[C@H]1[C@H](C8=CC=CC9=C8C=CC=C9)N(C(C2=C(C(C)C)C=CC=C2)=O)C(C(O)=O)N1C(C1=CC=CC=C1C(C)C)=O	0.896719	0.638752
140	C12=C(C=CN2C3=NC=CC4=C3C=CC=C4)C=CC=C1	C=CCC1=CC=CC=C1	C6=CC=CC7=C6C=CC=C7[C@H]1[C@H](C8=CC=CC9=C8C=CC=C9)N(C(C2=CC=C(C)O2)=O)C(C(O)=O)N1C(C1=CC=C(C)O1)=O	1.1178	0.736354
141	C12=C(C=CN2C3=NC=CC4=C3C=CC=C4)C=CC=C1	C=CCC1=CC=CC=C1	C6=CC=CC7=C6C=CC=C7[C@H]1[C@H](C8=CC=CC9=C8C=CC=C9)N(C(C2=CC=C(Br)S2)=O)C(C(O)=O)N1C(C1=CC=C(Br)S1)=O	1.32882	0.807703
142	C12=C(C=CN2C3=NC=CC4=C3C=CC=C4)C=CC=C1	C=CCC1=CC=CC=C1	C6=CC=CC7=C6C=CC=C7[C@H]1[C@H](C8=CC=CC9=C8C=CC=C9)N(C(C2=CC=C(C)S2)=O)C(C(O)=O)N1C(C1=CC=C(C)S1)=O	1.22432	0.774819
143	C12=C(C=CN2C3=NC=CC4=C3C=CC=C4)C=CC=C1	C=CCC1=CC=CC=C1	C6=CC=CC7=C6C=CC=C7[C@H]1[C@H](C8=CC=CC9=C8C=CC=C9)N(C(C2=CC=C(C=CC=C3)C3=C2)=O)C(C(O)=O)N1C(C1=CC(C=CC=C2)=C2C=C1)=O	1.22365	0.774596
144	C12=C(C=CN2C3=NC=CC4=C3C=CC=C4)C=CC=C1	C=CCC1=CC=CC=C1	C6=CC=CC7=C6C=CC=C7[C@H]%83[C@H](C8=CC=CC9=C8C=CC=C9)N(C(C%84=CC=CC(CC)=C%84)=O)C(C(O)=O)N%83C(C%85=CC(CC)=CC=C%85)=O	1.06003	0.713246
145	C12=C(C=CN2C3=NC=CC4=C3C=CC=C4)C=CC=C1	C=CCC1=CC=CC=C1	C6=CC=CC7=C6C=CC=C7[C@H]1[C@H](C8=CC=CC9=C8C=CC=C9)N(C(C2=C(Br)C=CS2)=O)C(C(O)=O)N1C(C1=C(Br)C=CS1)=O	0.784169	0.579139
146	C12=C(C=CN2C3=NC=CC4=C3C=CC=C4)C=CC=C1	C=CCC1=CC=CC=C1	C6=CC=CC7=C6C=CC=C7[C@H]%24[C@H](C8=CC=CC9=C8C=CC=C9)N(C(C%25=CC=C(Br)C=C%25)=O)C(C(O)=O)N%24C(C%26=CC=C(Br)C=C%26)=O	1.13026	0.741127
147	C12=C(C=CN2C3=NC=CC4=C3C=CC=C4)C=CC=C1	C=CCC1=CC=CC=C1	C6=CC=CC7=C6C=CC=C7[C@H]%65[C@H](C8=CC=CC9=C8C=CC=C9)N(C(C%66=CC=CC(C(F)(F)F)=C%66)=O)C(C(O)=O)N%65C(C%67=CC(C(F)(F)F)=CC=C%67)=O	0.902279	0.641519
148	C12=C(C=CN2C3=NC=CC4=C3C=CC=C4)C=CC=C1	C=CCC1=CC=CC=C1	C6=CC=CC7=C6C=CC=C7[C@H]1[C@H](C8=CC=CC9=C8C=CC=C9)N(C(C2=CC=C(C#N)O2)=O)C(C(O)=O)N1C(C1=CC=C(C#N)O1)=O	0.887276	0.634015
149	C12=C(C=CN2C3=NC=CC4=C3C=CC=C4)C=CC=C1	C=CCC1=CC=CC=C1	C6=CC=CC7=C6C=CC=C7[C@H]1[C@H](C8=CC=CC9=C8C=CC=C9)N(C(CC2=CC=CC=C2)=O)C(C(O)=O)N1C(CC1=CC=CC=C1)=O	0.916166	0.648357
150	C12=C(C=CN2C3=NC=CC4=C3C=CC=C4)C=CC=C1	C=CCC1=CC=CC=C1	C6=CC=CC7=C6C=CC=C7[C@H]1[C@H](C8=CC=CC9=C8C=CC=C9)N(C(C2=CSC(C)=C2)=O)C(C(O)=O)N1C(C1=CSC(C)=C1)=O	1.08894	0.725014
151	C12=C(C=CN2C3=NC=CC4=C3C=CC=C4)C=CC=C1	C=CCC1=CC=CC=C1	C6=CC=CC7=C6C=CC=C7[C@H]1[C@H](C8=CC=CC9=C8C=CC=C9)N(C(C2=CC=C(C3=CC=CC=C3)O2)=O)C(C(O)=O)N1C(C1=CC=C(C2=CC=CC=C2)O1)=O	1.26534	0.788277
152	C12=C(C=CN2C3=NC=CC4=C3C=CC=C4)C=CC=C1	C=CCC1=CC=CC=C1	C6=CC=CC7=C6C=CC=C7[C@H]%21[C@H](C8=CC=CC9=C8C=CC=C9)N(C(C%22=CC=C(Cl)C=C%22)=O)C(C(O)=O)N%21C(C%23=CC=C(Cl)C=C%23)=O	1.16883	0.755435
153	C12=C(C=CN2C3=NC=CC4=C3C=CC=C4)C=CC=C1	C=CCC1=CC=CC=C1	C6=CC=CC7=C6C=CC=C7[C@H]%86[C@H](C8=CC=CC9=C8C=CC=C9)N(C(C%87=CC=CC(C(C)C)=C%87)=O)C(C(O)=O)N%86C(C%88=CC(C(C)C)=CC=C%88)=O	1.4385	0.837535
154	C12=C(C=CN2C3=NC=CC4=C3C=CC=C4)C=CC=C1	C=CCC1=CC=CC=C1	C6=CC=CC7=C6C=CC=C7[C@H]%97[C@H](C8=CC=CC9=C8C=CC=C9)N(C(C%98=CC=CC(OC)=C%98)=O)C(C(O)=O)N%97C(C%99=CC(OC)=CC=C%99)=O	1.25037	0.783448
155	C12=C(C=CN2C3=NC=CC4=C3C=CC=C4)C=CC=C1	C=CCC1=CC=CC=C1	C6=CC=CC7=C6C=CC=C7[C@H]1[C@H](C8=CC=CC9=C8C=CC=C9)N(C(C2=C(C(C)(C)C)C=CC=C2)=O)C(C(O)=O)N1C(C1=CC=CC=C1C(C)(C)C)=O	0.852631	0.616221
156	C12=C(C=CN2C3=NC=CC4=C3C=CC=C4)C=CC=C1	C=CCC1=CC=CC=C1	C6=CC=CC7=C6C=CC=C7[C@H]1[C@H](C8=CC=CC9=C8C=CC=C9)N(C(C2=C(C)C=CO2)=O)C(C(O)=O)N1C(C1=C(C)C=CO1)=O	1.22428	0.774805
157	C12=C(C=CN2C3=NC=CC4=C3C=CC=C4)C=CC=C1	C=CCC1=CC=CC=C1	C6=CC=CC7=C6C=CC=C7[C@H]%27[C@H](C8=CC=CC9=C8C=CC=C9)N(C(C%28=CC=C(I)C=C%28)=O)C(C(O)=O)N%27C(C%29=CC=C(I)C=C%29)=O	1.12665	0.73975
158	C12=C(C=CN2C3=NC=CC4=C3C=CC=C4)C=CC=C1	C=CCC1=CC=CC=C1	C6=CC=CC7=C6C=CC=C7[C@H]7[C@H](C8=CC=CC9=C8C=CC=C9)N(C(C8=CC=CC=C8)=O)C(C(O)=O)N7C(C9=CC=CC=C9)=O	1.05069	0.709352
159	C12=C(C=CN2C3=NC=CC4=C3C=CC=C4)C=CC=C1	C=CCC1=CC=CC=C1	C6=CC=CC7=C6C=CC=C7[C@H]1[C@H](C8=CC=CC9=C8C=CC=C9)N(C(C2=CSC3=C2C=CC=C3)=O)C(C(O)=O)N1C(C1=CSC2=C1C=CC=C2)=O	0.960937	0.669705
160	C12=C(C=CN2C3=NC=CC4=C3C=CC=C4)C=CC=C1	C=CCC1=CC=CC=C1	C6=CC=CC7=C6C=CC=C7[C@H]%48[C@H](C8=CC=CC9=C8C=CC=C9)N(C(C%49=CC=C(C%50=CC=CC=C%50)C=C%49)=O)C(C(O)=O)N%48C(C%51=CC=C(C%52=CC=CC=C%52)C=C%51)=O	1.28425	0.794238
161	C12=C(C=CN2C3=NC=CC4=C3C=CC=C4)C=CC=C1	C=CCC1=CC=CC=C1	C6=CC=CC7=C6C=CC=C7[C@H]1[C@H](C8=CC=CC9=C8C=CC=C9)N(C(C2=C(C(F)(F)F)C=CC=C2)=O)C(C(O)=O)N1C(C1=CC=CC=C1C(F)(F)F)=O	0.724432	0.54469
162	C12=C(C=CN2C3=NC=CC4=C3C=CC=C4)C=CC=C1	C=CCC1=CC=CC=C1	C6=CC=CC7=C6C=CC=C7[C@H]1[C@H](C8=CC=CC9=C8C=CC=C9)N(C(C2=CC=C([N+]([O-])=O)O2)=O)C(C(O)=O)N1C(C1=CC=C([N+]([O-])=O)O1)=O	1.14698	0.747413
163	C12=C(C=CN2C3=NC=CC4=C3C=CC=C4)C=CC=C1	C=CCC1=CC=CC=C1	C6=CC=CC7=C6C=CC=C7[C@H]1[C@H](C8=CC=CC9=C8C=CC=C9)N(C(C2=COC(Br)=C2)=O)C(C(O)=O)N1C(C1=COC(Br)=C1)=O	1.32219	0.805751
164	C12=C(C=CN2C3=NC=CC4=C3C=CC=C4)C=CC=C1	C=CCC1=CC=CC=C1	C6=CC=CC7=C6C=CC=C7[C@H]1[C@H](C8=CC=CC9=C8C=CC=C9)N(C(C2=C(Br)SC=C2)=O)C(C(O)=O)N1C(C1=C(Br)SC=C1)=O	0.83244	0.605551
165	C12=C(C=CN2C3=NC=CC4=C3C=CC=C4)C=CC=C1	C=CCC1=CC=CC=C1	C6=CC=CC7=C6C=CC=C7[C@H]1[C@H](C8=CC=CC9=C8C=CC=C9)N(C(C2=CC(C(C)(C)C)=CC(C(C)(C)C)=C2)=O)C(C(O)=O)N1C(C1=CC(C(C)(C)C)=CC(C(C)(C)C)=C1)=O	0.976631	0.676938
166	C12=C(C=CN2C3=NC=CC4=C3C=CC=C4)C=CC=C1	C=CCC1=CC=CC=C1	C6=CC=CC7=C6C=CC=C7[C@H]1[C@H](C8=CC=CC9=C8C=CC=C9)N(C(C2=C(C)OC=C2)=O)C(C(O)=O)N1C(C1=C(C)OC=C1)=O	0.979552	0.67827
167	C12=C(C=CN2C3=NC=CC4=C3C=CC=C4)C=CC=C1	C=CCC1=CC=CC=C1	C6=CC=CC7=C6C=CC=C7[C@H]1[C@H](C8=CC=CC9=C8C=CC=C9)N(C(C2=C(C(F)(F)F)OC(C)=C2)=O)C(C(O)=O)N1C(C1=C(C(F)(F)F)OC(C)=C1)=O	0.933251	0.656629
168	C12=C(C=CN2C3=NC=CC4=C3C=CC=C4)C=CC=C1	C=CCC1=CC=CC=C1	C6=CC=CC7=C6C=CC=C7[C@H]%30[C@H](C8=CC=CC9=C8C=CC=C9)N(C(C%31=CC=C(C(F)(F)F)C=C%31)=O)C(C(O)=O)N%30C(C%32=CC=C(C(F)(F)F)C=C%32)=O	0.97406	0.675762
169	C12=C(C=CN2C3=NC=CC4=C3C=CC=C4)C=CC=C1	C=CCC1=CC=CC=C1	C6=CC=CC7=C6C=CC=C7[C@H]%92[C@H](C8=CC=CC9=C8C=CC=C9)N(C(C%93=CC=CC(C%94=CC=CC=C%94)=C%93)=O)C(C(O)=O)N%92C(C%95=CC(C%96=CC=CC=C%96)=CC=C%95)=O	1.01693	0.694925
170	C12=C(C=CN2C3=NC=CC4=C3C=CC=C4)C=CC=C1	C=CCC1=CC=CC=C1	C6=CC=CC7=C6C=CC=C7[C@H]%10[C@H](C8=CC=CC9=C8C=CC=C9)N(C(C%11=CSC=C%11)=O)C(C(O)=O)N%10C(C%12=CSC=C%12)=O	1.0059	0.690086
171	C12=C(C=CN2C3=NC=CC4=C3C=CC=C4)C=CC=C1	C=CCC1=CC=CC=C1	C6=CC=CC7=C6C=CC=C7[C@H]1[C@H](C8=CC=CC9=C8C=CC=C9)N(C(C2=C(CC)C=CC=C2)=O)C(C(O)=O)N1C(C1=CC=CC=C1CC)=O	0.957629	0.668164
172	C12=C(C=CN2C3=NC=CC4=C3C=CC=C4)C=CC=C1	C=CCC1=CC=CC=C1	C6=CC=CC7=C6C=CC=C7[C@H]%33[C@H](C8=CC=CC9=C8C=CC=C9)N(C(C%34=CC=C([N+]([O-])=O)C=C%34)=O)C(C(O)=O)N%33C(C%35=CC=C([N+]([O-])=O)C=C%35)=O	1.21833	0.772794
173	C12=C(C=CN2C3=NC=CC4=C3C=CC=C4)C=CC=C1	C=CCC1=CC=CC=C1	C6=CC=CC7=C6C=CC=C7[C@H]%39[C@H](C8=CC=CC9=C8C=CC=C9)N(C(C%40=CC=C(CC)C=C%40)=O)C(C(O)=O)N%39C(C%41=CC=C(CC)C=C%41)=O	0.985246	0.680854
174	C12=C(C=CN2C3=NC=CC4=C3C=CC=C4)C=CC=C1	C=CCC1=CC=CC=C1	C6=CC=CC7=C6C=CC=C7[C@H]%80[C@H](C8=CC=CC9=C8C=CC=C9)N(C(C%81=CC=CC(C)=C%81)=O)C(C(O)=O)N%80C(C%82=CC(C)=CC=C%82)=O	1.26279	0.787461
175	C12=C(C=CN2C3=NC=CC4=C3C=CC=C4)C=CC=C1	C=CCC1=CC=CC=C1	C6=CC=CC7=C6C=CC=C7[C@H]1[C@H](C8=CC=CC9=C8C=CC=C9)N(C(C2=C(Br)C=CO2)=O)C(C(O)=O)N1C(C1=C(Br)C=CO1)=O	1.15718	0.751187
176	C12=C(C=CN2C3=NC=CC4=C3C=CC=C4)C=CC=C1	C=CCC1=CC=CC=C1	C6=CC=CC7=C6C=CC=C7[C@H]1[C@H](C8=CC=CC9=C8C=CC=C9)N(C(C2=CC(Br)=CS2)=O)C(C(O)=O)N1C(C1=CC(Br)=CS1)=O	1.00087	0.687855
177	C12=C(C=CN2C3=NC=CC4=C3C=CC=C4)C=CC=C1	C=CCC1=CC=CC=C1	C6=CC=CC7=C6C=CC=C7[C@H]1[C@H](C8=CC=CC9=C8C=CC=C9)N(C(C2=CC(C=CC=C3)=C3S2)=O)C(C(O)=O)N1C(C1=CC2=C(C=CC=C2)S1)=O	1.27665	0.791861
178	C12=C(C=CN2C3=NC=CC4=C3C=CC=C4)C=CC=C1	C=CCC1=CC=CC=C1	C6=CC=CC7=C6C=CC=C7[C@H]1[C@H](C8=CC=CC9=C8C=CC=C9)N(C(C2=C(Br)OC=C2)=O)C(C(O)=O)N1C(C1=C(Br)OC=C1)=O	0.740705	0.554267
179	C12=C(C=CN2C3=NC=CC4=C3C=CC=C4)C=CC=C1	C=CCC1=CC=CC=C1	C6=CC=CC7=C6C=CC=C7[C@H]1[C@H](C8=CC=CC9=C8C=CC=C9)N(C(C2=C(C)OC=C2C)=O)C(C(O)=O)N1C(C1=C(C)OC=C1C)=O	1.03394	0.702269
180	C12=C(C=CN2C3=NC=CC4=C3C=CC=C4)C=CC=C1	C=CCC1=CC=CC=C1	C6=CC(C=CC=C7)=C7C=C6[C@H]1[C@H](C8=CC(C=CC=C9)=C9C=C8)N(C(C2=C(C(F)(F)F)OC=C2)=O)C(C(O)=O)N1C(C1=C(C(F)(F)F)OC=C1)=O	0.951035	0.665075
181	C12=C(C=CN2C3=NC=CC4=C3C=CC=C4)C=CC=C1	C=CCC1=CC=CC=C1	C6=CC(C=CC=C7)=C7C=C6[C@H]%45[C@H](C8=CC(C=CC=C9)=C9C=C8)N(C(C%46=CC=C(C(C)(C)C)C=C%46)=O)C(C(O)=O)N%45C(C%47=CC=C(C(C)(C)C)C=C%47)=O	0.940234	0.659965
182	C12=C(C=CN2C3=NC=CC4=C3C=CC=C4)C=CC=C1	C=CCC1=CC=CC=C1	C6=CC(C=CC=C7)=C7C=C6[C@H]1[C@H](C8=CC(C=CC=C9)=C9C=C8)N(C(C2=CC=CO2)=O)C(C(O)=O)N1C(C1=CC=CO1)=O	1.29776	0.798406
183	C12=C(C=CN2C3=NC=CC4=C3C=CC=C4)C=CC=C1	C=CCC1=CC=CC=C1	C6=CC(C=CC=C7)=C7C=C6[C@H]1[C@H](C8=CC(C=CC=C9)=C9C=C8)N(C(C2=CC=C(F)C=C2)=O)C(C(O)=O)N1C(C3=CC=C(F)C=C3)=O	1.15854	0.751683
184	C12=C(C=CN2C3=NC=CC4=C3C=CC=C4)C=CC=C1	C=CCC1=CC=CC=C1	C6=CC(C=CC=C7)=C7C=C6[C@H]1[C@H](C8=CC(C=CC=C9)=C9C=C8)N(C(C2=CC=C(Cl)O2)=O)C(C(O)=O)N1C(C1=CC=C(Cl)O1)=O	1.3681	0.818911
185	C12=C(C=CN2C3=NC=CC4=C3C=CC=C4)C=CC=C1	C=CCC1=CC=CC=C1	C6=CC(C=CC=C7)=C7C=C6[C@H]%16[C@H](C8=CC(C=CC=C9)=C9C=C8)N(C(C%17=CSC=C%17OC)=O)C(C(O)=O)N%16C(C%18=CSC=C%18OC)=O	0.797082	0.58633
186	C12=C(C=CN2C3=NC=CC4=C3C=CC=C4)C=CC=C1	C=CCC1=CC=CC=C1	C6=CC(C=CC=C7)=C7C=C6[C@H]1[C@H](C8=CC(C=CC=C9)=C9C=C8)N(C(C2=C(Cl)C=CC=C2)=O)C(C(O)=O)N1C(C1=CC=CC=C1Cl)=O	0.923104	0.651735
187	C12=C(C=CN2C3=NC=CC4=C3C=CC=C4)C=CC=C1	C=CCC1=CC=CC=C1	C6=CC(C=CC=C7)=C7C=C6[C@H]1[C@H](C8=CC(C=CC=C9)=C9C=C8)N(C(C2=CC(C)=C(C)C=C2)=O)C(C(O)=O)N1C(C1=CC=C(C)C(C)=C1)=O	1.46253	0.843482
188	C12=C(C=CN2C3=NC=CC4=C3C=CC=C4)C=CC=C1	C=CCC1=CC=CC=C1	C6=CC(C=CC=C7)=C7C=C6[C@H]%13[C@H](C8=CC(C=CC=C9)=C9C=C8)N(C(C%14=C(F)C=CS%14)=O)C(C(O)=O)N%13C(C%15=C(F)C=CS%15)=O	0.964094	0.67117
189	C12=C(C=CN2C3=NC=CC4=C3C=CC=C4)C=CC=C1	C=CCC1=CC=CC=C1	C6=CC(C=CC=C7)=C7C=C6[C@H]1[C@H](C8=CC(C=CC=C9)=C9C=C8)N(C(C2=C(C)OC(C3=CC=CC=C3)=C2)=O)C(C(O)=O)N1C(C1=C(C)OC(C2=CC=CC=C2)=C1)=O	1.24679	0.78228
190	C12=C(C=CN2C3=NC=CC4=C3C=CC=C4)C=CC=C1	C=CCC1=CC=CC=C1	C6=CC(C=CC=C7)=C7C=C6[C@H]1[C@H](C8=CC(C=CC=C9)=C9C=C8)N(C(C2=CC=C(Cl)S2)=O)C(C(O)=O)N1C(C1=CC=C(Cl)S1)=O	1.34254	0.811686
191	C12=C(C=CN2C3=NC=CC4=C3C=CC=C4)C=CC=C1	C=CCC1=CC=CC=C1	C6=CC(C=CC=C7)=C7C=C6[C@H]%36[C@H](C8=CC(C=CC=C9)=C9C=C8)N(C(C%37=CC=C(C)C=C%37)=O)C(C(O)=O)N%36C(C%38=CC=C(C)C=C%38)=O	1.09611	0.727866
192	C12=C(C=CN2C3=NC=CC4=C3C=CC=C4)C=CC=C1	C=CCC1=CC=CC=C1	C6=CC(C=CC=C7)=C7C=C6[C@H]4[C@H](C8=CC(C=CC=C9)=C9C=C8)N(C(C5=CC=CS5)=O)C(C(O)=O)N4C(C6=CC=CS6)=O	1.01638	0.694687
193	C12=C(C=CN2C3=NC=CC4=C3C=CC=C4)C=CC=C1	C=CCC1=CC=CC=C1	C6=CC(C=CC=C7)=C7C=C6[C@H]1[C@H](C8=CC(C=CC=C9)=C9C=C8)N(C(C2=C(F)C=CC=C2)=O)C(C(O)=O)N1C(C1=CC=CC=C1F)=O	0.677402	0.516201
194	C12=C(C=CN2C3=NC=CC4=C3C=CC=C4)C=CC=C1	C=CCC1=CC=CC=C1	C6=CC(C=CC=C7)=C7C=C6[C@H]1[C@H](C8=CC(C=CC=C9)=C9C=C8)N(C(C2=C([N+]([O-])=O)C=CC=C2)=O)C(C(O)=O)N1C(C1=CC=CC=C1[N+]([O-])=O)=O	0.882129	0.631412
195	C12=C(C=CN2C3=NC=CC4=C3C=CC=C4)C=CC=C1	C=CCC1=CC=CC=C1	C6=CC(C=CC=C7)=C7C=C6[C@H]1[C@H](C8=CC(C=CC=C9)=C9C=C8)N(C(C2=COC=C2C)=O)C(C(O)=O)N1C(C1=COC=C1C)=O	0.791078	0.582998
196	C12=C(C=CN2C3=NC=CC4=C3C=CC=C4)C=CC=C1	C=CCC1=CC=CC=C1	C6=CC(C=CC=C7)=C7C=C6[C@H]1[C@H](C8=CC(C=CC=C9)=C9C=C8)N(C(C2=C(OC)C=CC=C2)=O)C(C(O)=O)N1C(C1=CC=CC=C1OC)=O	1.15469	0.750269
197	C12=C(C=CN2C3=NC=CC4=C3C=CC=C4)C=CC=C1	C=CCC1=CC=CC=C1	C6=CC(C=CC=C7)=C7C=C6[C@H]1[C@H](C8=CC(C=CC=C9)=C9C=C8)N(C(C2=C(C)C(C=CC=C3)=C3O2)=O)C(C(O)=O)N1C(C1=C(C)C2=C(C=CC=C2)O1)=O	1.24025	0.780131
198	C12=C(C=CN2C3=NC=CC4=C3C=CC=C4)C=CC=C1	C=CCC1=CC=CC=C1	C6=CC(C=CC=C7)=C7C=C6[C@H]%68[C@H](C8=CC(C=CC=C9)=C9C=C8)N(C(C%69=CC=C(OC)C=C%69)=O)C(C(O)=O)N%68C(C%70=CC=C(OC)C=C%70)=O	1.38428	0.823356
199	C12=C(C=CN2C3=NC=CC4=C3C=CC=C4)C=CC=C1	C=CCC1=CC=CC=C1	C6=CC(C=CC=C7)=C7C=C6[C@H]1[C@H](C8=CC(C=CC=C9)=C9C=C8)N(C(C2=COC(C)=C2)=O)C(C(O)=O)N1C(C1=COC(C)=C1)=O	1.0432	0.706204
200	C12=C(C=CN2C3=NC=CC4=C3C=CC=C4)C=CC=C1	C=CCC1=CC=CC=C1	C6=CC(C=CC=C7)=C7C=C6[C@H]%56[C@H](C8=CC(C=CC=C9)=C9C=C8)N(C(C%57=CC=CC(Cl)=C%57)=O)C(C(O)=O)N%56C(C%58=CC(Cl)=CC=C%58)=O	1.45001	0.840411
201	C12=C(C=CN2C3=NC=CC4=C3C=CC=C4)C=CC=C1	C=CCC1=CC=CC=C1	C6=CC(C=CC=C7)=C7C=C6[C@H]1[C@H](C8=CC(C=CC=C9)=C9C=C8)N(C(C2=C(C)C=CS2)=O)C(C(O)=O)N1C(C1=C(C)C=CS1)=O	0.911825	0.646231
202	C12=C(C=CN2C3=NC=CC4=C3C=CC=C4)C=CC=C1	C=CCC1=CC=CC=C1	C6=CC(C=CC=C7)=C7C=C6[C@H]%89[C@H](C8=CC(C=CC=C9)=C9C=C8)N(C(C%90=CC=CC(C(C)(C)C)=C%90)=O)C(C(O)=O)N%89C(C%91=CC(C(C)(C)C)=CC=C%91)=O	0.91311	0.646861
203	C12=C(C=CN2C3=NC=CC4=C3C=CC=C4)C=CC=C1	C=CCC1=CC=CC=C1	C6=CC(C=CC=C7)=C7C=C6[C@H]1[C@H](C8=CC(C=CC=C9)=C9C=C8)N(C(C2=C(C#N)C=CC=C2)=O)C(C(O)=O)N1C(C1=CC=CC=C1C#N)=O	0.963937	0.671097
204	C12=C(C=CN2C3=NC=CC4=C3C=CC=C4)C=CC=C1	C=CCC1=CC=CC=C1	C6=CC(C=CC=C7)=C7C=C6[C@H]1[C@H](C8=CC(C=CC=C9)=C9C=C8)N(C(C2=C(C)OC(C)=C2)=O)C(C(O)=O)N1C(C1=C(C)OC(C)=C1)=O	1.20232	0.767301
205	C12=C(C=CN2C3=NC=CC4=C3C=CC=C4)C=CC=C1	C=CCC1=CC=CC=C1	C6=CC(C=CC=C7)=C7C=C6[C@H]%59[C@H](C8=CC(C=CC=C9)=C9C=C8)N(C(C%60=CC=CC(Br)=C%60)=O)C(C(O)=O)N%59C(C%61=CC(Br)=CC=C%61)=O	0.819031	0.598342
206	C12=C(C=CN2C3=NC=CC4=C3C=CC=C4)C=CC=C1	C=CCC1=CC=CC=C1	C6=CC(C=CC=C7)=C7C=C6[C@H]1[C@H](C8=CC(C=CC=C9)=C9C=C8)N(C(CCCCC)=O)C(C(O)=O)N1C(CCCCC)=O	1.24692	0.782324
207	C12=C(C=CN2C3=NC=CC4=C3C=CC=C4)C=CC=C1	C=CCC1=CC=CC=C1	C6=CC(C=CC=C7)=C7C=C6[C@H]1[C@H](C8=CC(C=CC=C9)=C9C=C8)N(C(C2=C(I)C=CC=C2)=O)C(C(O)=O)N1C(C1=CC=CC=C1I)=O	0.674985	0.514705
208	C12=C(C=CN2C3=NC=CC4=C3C=CC=C4)C=CC=C1	C=CCC1=CC=CC=C1	C6=CC(C=CC=C7)=C7C=C6[C@H]1[C@H](C8=CC(C=CC=C9)=C9C=C8)N(C(C2=C(Cl)SC(Cl)=C2)=O)C(C(O)=O)N1C(C1=C(Cl)SC(Cl)=C1)=O	0.690443	0.524221
209	C12=C(C=CN2C3=NC=CC4=C3C=CC=C4)C=CC=C1	C=CCC1=CC=CC=C1	C6=CC(C=CC=C7)=C7C=C6[C@H]1[C@H](C8=CC(C=CC=C9)=C9C=C8)N(C(C2=CC(C)=CS2)=O)C(C(O)=O)N1C(C1=CC(C)=CS1)=O	0.890112	0.635442
210	C12=C(C=CN2C3=NC=CC4=C3C=CC=C4)C=CC=C1	C=CCC1=CC=CC=C1	C6=CC(C=CC=C7)=C7C=C6[C@H]1[C@H](C8=CC(C=CC=C9)=C9C=C8)N(C(C2=C(C)C=CC=C2)=O)C(C(O)=O)N1C(C1=CC=CC=C1C)=O	0.896965	0.638875
211	C12=C(C=CN2C3=NC=CC4=C3C=CC=C4)C=CC=C1	C=CCC1=CC=CC=C1	C6=CC(C=CC=C7)=C7C=C6[C@H]%74[C@H](C8=CC(C=CC=C9)=C9C=C8)N(C(C%75=CC=C(C#N)C=C%75)=O)C(C(O)=O)N%74C(C%76=CC=C(C#N)C=C%76)=O	0.990549	0.683245
212	C12=C(C=CN2C3=NC=CC4=C3C=CC=C4)C=CC=C1	C=CCC1=CC=CC=C1	C6=CC(C=CC=C7)=C7C=C6[C@H]1[C@H](C8=CC(C=CC=C9)=C9C=C8)N(C(C2=C(Br)C=CC=C2)=O)C(C(O)=O)N1C(C1=CC=CC=C1Br)=O	0.983635	0.680124
213	C12=C(C=CN2C3=NC=CC4=C3C=CC=C4)C=CC=C1	C=CCC1=CC=CC=C1	C6=CC(C=CC=C7)=C7C=C6[C@H]%71[C@H](C8=CC(C=CC=C9)=C9C=C8)N(C(C%72=CC=CC(C#N)=C%72)=O)C(C(O)=O)N%71C(C%73=CC(C#N)=CC=C%73)=O	1.05958	0.713057
214	C12=C(C=CN2C3=NC=CC4=C3C=CC=C4)C=CC=C1	C=CCC1=CC=CC=C1	C6=CC(C=CC=C7)=C7C=C6[C@H]1[C@H](C8=CC(C=CC=C9)=C9C=C8)N(C(C2=CSC=C2Br)=O)C(C(O)=O)N1C(C1=CSC=C1Br)=O	1.24039	0.78018
215	C12=C(C=CN2C3=NC=CC4=C3C=CC=C4)C=CC=C1	C=CCC1=CC=CC=C1	C6=CC(C=CC=C7)=C7C=C6[C@H]1[C@H](C8=CC(C=CC=C9)=C9C=C8)N(C(C2=CC(C)=CC(C)=C2)=O)C(C(O)=O)N1C(C1=CC(C)=CC(C)=C1)=O	1.46561	0.844231
216	C12=C(C=CN2C3=NC=CC4=C3C=CC=C4)C=CC=C1	C=CCC1=CC=CC=C1	C6=CC(C=CC=C7)=C7C=C6[C@H]1[C@H](C8=CC(C=CC=C9)=C9C=C8)N(C(C2=C(C3=CC=CC=C3)C=CC=C2)=O)C(C(O)=O)N1C(C1=CC=CC=C1C1=CC=CC=C1)=O	0.694458	0.526672
217	C12=C(C=CN2C3=NC=CC4=C3C=CC=C4)C=CC=C1	C=CCC1=CC=CC=C1	C6=CC(C=CC=C7)=C7C=C6[C@H]1[C@H](C8=CC(C=CC=C9)=C9C=C8)N(C(C2=COC3=C2C=CC=C3)=O)C(C(O)=O)N1C(C1=COC2=C1C=CC=C2)=O	1.20029	0.766594
218	C12=C(C=CN2C3=NC=CC4=C3C=CC=C4)C=CC=C1	C=CCC1=CC=CC=C1	C6=CC(C=CC=C7)=C7C=C6[C@H]%53[C@H](C8=CC(C=CC=C9)=C9C=C8)N(C(C%54=CC=CC(F)=C%54)=O)C(C(O)=O)N%53C(C%55=CC(F)=CC=C%55)=O	1.11021	0.733409
219	C12=C(C=CN2C3=NC=CC4=C3C=CC=C4)C=CC=C1	C=CCC1=CC=CC=C1	C6=CC(C=CC=C7)=C7C=C6[C@H]1[C@H](C8=CC(C=CC=C9)=C9C=C8)N(C(C2=CC(C(F)(F)F)=CC(C(F)(F)F)=C2)=O)C(C(O)=O)N1C(C1=CC(C(F)(F)F)=CC(C(F)(F)F)=C1)=O	1.31425	0.803389
220	C12=C(C=CN2C3=NC=CC4=C3C=CC=C4)C=CC=C1	C=CCC1=CC=CC=C1	C6=CC(C=CC=C7)=C7C=C6[C@H]%42[C@H](C8=CC(C=CC=C9)=C9C=C8)N(C(C%43=CC=C(C(C)C)C=C%43)=O)C(C(O)=O)N%42C(C%44=CC=C(C(C)C)C=C%44)=O	1.23067	0.776951
221	C12=C(C=CN2C3=NC=CC4=C3C=CC=C4)C=CC=C1	C=CCC1=CC=CC=C1	C6=CC(C=CC=C7)=C7C=C6[C@H]1[C@H](C8=CC(C=CC=C9)=C9C=C8)N(C(C2=C(C3=CC=CC=C3)OC(C)=C2)=O)C(C(O)=O)N1C(C1=C(C2=CC=CC=C2)OC(C)=C1)=O	0.803841	0.590057
222	C12=C(C=CN2C3=NC=CC4=C3C=CC=C4)C=CC=C1	C=CCC1=CC=CC=C1	C6=CC(C=CC=C7)=C7C=C6[C@H]1[C@H](C8=CC(C=CC=C9)=C9C=C8)N(C(C2=C(C=CC=C3)C3=CC=C2)=O)C(C(O)=O)N1C(C1=CC=CC2=C1C=CC=C2)=O	0.973085	0.675315
223	C12=C(C=CN2C3=NC=CC4=C3C=CC=C4)C=CC=C1	C=CCC1=CC=CC=C1	C6=CC(C=CC=C7)=C7C=C6[C@H]1[C@H](C8=CC(C=CC=C9)=C9C=C8)N(C(C2=CC(C)=C(C)O2)=O)C(C(O)=O)N1C(C1=CC(C)=C(C)O1)=O	1.19831	0.765906
224	C12=C(C=CN2C3=NC=CC4=C3C=CC=C4)C=CC=C1	C=CCC1=CC=CC=C1	C6=CC(C=CC=C7)=C7C=C6[C@H]%77[C@H](C8=CC(C=CC=C9)=C9C=C8)N(C(C%78=CC=CC([N+]([O-])=O)=C%78)=O)C(C(O)=O)N%77C(C%79=CC([N+]([O-])=O)=CC=C%79)=O	1.28546	0.794613
225	C12=C(C=CN2C3=NC=CC4=C3C=CC=C4)C=CC=C1	C=CCC1=CC=CC=C1	C6=CC(C=CC=C7)=C7C=C6[C@H]%62[C@H](C8=CC(C=CC=C9)=C9C=C8)N(C(C%63=CC=CC(I)=C%63)=O)C(C(O)=O)N%62C(C%64=CC(I)=CC=C%64)=O	1.10583	0.731698
226	C12=C(C=CN2C3=NC=CC4=C3C=CC=C4)C=CC=C1	C=CCC1=CC=CC=C1	C6=CC(C=CC=C7)=C7C=C6[C@H]1[C@H](C8=CC(C=CC=C9)=C9C=C8)N(C(C2=COC=C2)=O)C(C(O)=O)N1C(C1=COC=C1)=O	1.33427	0.809295
227	C12=C(C=CN2C3=NC=CC4=C3C=CC=C4)C=CC=C1	C=CCC1=CC=CC=C1	C6=CC(C=CC=C7)=C7C=C6[C@H]1[C@H](C8=CC(C=CC=C9)=C9C=C8)N(C(C2=CC(CCCC3)=C3S2)=O)C(C(O)=O)N1C(C1=CC2=C(CCCC2)S1)=O	1.03226	0.70155
228	C12=C(C=CN2C3=NC=CC4=C3C=CC=C4)C=CC=C1	C=CCC1=CC=CC=C1	C6=CC(C=CC=C7)=C7C=C6[C@H]1[C@H](C8=CC(C=CC=C9)=C9C=C8)N(C(C2=CC(C=CC=C3)=C3O2)=O)C(C(O)=O)N1C(C1=CC2=C(C=CC=C2)O1)=O	1.51162	0.855016
229	C12=C(C=CN2C3=NC=CC4=C3C=CC=C4)C=CC=C1	C=CCC1=CC=CC=C1	C6=CC(C=CC=C7)=C7C=C6[C@H]1[C@H](C8=CC(C=CC=C9)=C9C=C8)N(C(C2=C(C(C)C)C=CC=C2)=O)C(C(O)=O)N1C(C1=CC=CC=C1C(C)C)=O	0.708976	0.535459
230	C12=C(C=CN2C3=NC=CC4=C3C=CC=C4)C=CC=C1	C=CCC1=CC=CC=C1	C6=CC(C=CC=C7)=C7C=C6[C@H]1[C@H](C8=CC(C=CC=C9)=C9C=C8)N(C(C2=CC=C(C)O2)=O)C(C(O)=O)N1C(C1=CC=C(C)O1)=O	1.45425	0.841457
231	C12=C(C=CN2C3=NC=CC4=C3C=CC=C4)C=CC=C1	C=CCC1=CC=CC=C1	C6=CC(C=CC=C7)=C7C=C6[C@H]1[C@H](C8=CC(C=CC=C9)=C9C=C8)N(C(C2=CC=C(Br)S2)=O)C(C(O)=O)N1C(C1=CC=C(Br)S1)=O	1.22627	0.775478
232	C12=C(C=CN2C3=NC=CC4=C3C=CC=C4)C=CC=C1	C=CCC1=CC=CC=C1	C6=CC(C=CC=C7)=C7C=C6[C@H]1[C@H](C8=CC(C=CC=C9)=C9C=C8)N(C(C2=CC=C(C)S2)=O)C(C(O)=O)N1C(C1=CC=C(C)S1)=O	1.53421	0.860055
233	C12=C(C=CN2C3=NC=CC4=C3C=CC=C4)C=CC=C1	C=CCC1=CC=CC=C1	C6=CC(C=CC=C7)=C7C=C6[C@H]1[C@H](C8=CC(C=CC=C9)=C9C=C8)N(C(C2=CC=C(C=CC=C3)C3=C2)=O)C(C(O)=O)N1C(C1=CC(C=CC=C2)=C2C=C1)=O	1.49263	0.85065
234	C12=C(C=CN2C3=NC=CC4=C3C=CC=C4)C=CC=C1	C=CCC1=CC=CC=C1	C6=CC(C=CC=C7)=C7C=C6[C@H]%83[C@H](C8=CC(C=CC=C9)=C9C=C8)N(C(C%84=CC=CC(CC)=C%84)=O)C(C(O)=O)N%83C(C%85=CC(CC)=CC=C%85)=O	1.18844	0.762442
235	C12=C(C=CN2C3=NC=CC4=C3C=CC=C4)C=CC=C1	C=CCC1=CC=CC=C1	C6=CC(C=CC=C7)=C7C=C6[C@H]1[C@H](C8=CC(C=CC=C9)=C9C=C8)N(C(C2=C(Br)C=CS2)=O)C(C(O)=O)N1C(C1=C(Br)C=CS1)=O	1.02847	0.69992
236	C12=C(C=CN2C3=NC=CC4=C3C=CC=C4)C=CC=C1	C=CCC1=CC=CC=C1	C6=CC(C=CC=C7)=C7C=C6[C@H]%24[C@H](C8=CC(C=CC=C9)=C9C=C8)N(C(C%25=CC=C(Br)C=C%25)=O)C(C(O)=O)N%24C(C%26=CC=C(Br)C=C%26)=O	1.32443	0.806412
237	C12=C(C=CN2C3=NC=CC4=C3C=CC=C4)C=CC=C1	C=CCC1=CC=CC=C1	C6=CC(C=CC=C7)=C7C=C6[C@H]%65[C@H](C8=CC(C=CC=C9)=C9C=C8)N(C(C%66=CC=CC(C(F)(F)F)=C%66)=O)C(C(O)=O)N%65C(C%67=CC(C(F)(F)F)=CC=C%67)=O	0.99004	0.683016
238	C12=C(C=CN2C3=NC=CC4=C3C=CC=C4)C=CC=C1	C=CCC1=CC=CC=C1	C6=CC(C=CC=C7)=C7C=C6[C@H]1[C@H](C8=CC(C=CC=C9)=C9C=C8)N(C(C2=CC=C(C#N)O2)=O)C(C(O)=O)N1C(C1=CC=C(C#N)O1)=O	1.1942	0.764468
239	C12=C(C=CN2C3=NC=CC4=C3C=CC=C4)C=CC=C1	C=CCC1=CC=CC=C1	C6=CC(C=CC=C7)=C7C=C6[C@H]1[C@H](C8=CC(C=CC=C9)=C9C=C8)N(C(CC2=CC=CC=C2)=O)C(C(O)=O)N1C(CC1=CC=CC=C1)=O	1.09022	0.725525
240	C12=C(C=CN2C3=NC=CC4=C3C=CC=C4)C=CC=C1	C=CCC1=CC=CC=C1	C6=CC(C=CC=C7)=C7C=C6[C@H]1[C@H](C8=CC(C=CC=C9)=C9C=C8)N(C(C2=CSC(C)=C2)=O)C(C(O)=O)N1C(C1=CSC(C)=C1)=O	1.10613	0.731816
241	C12=C(C=CN2C3=NC=CC4=C3C=CC=C4)C=CC=C1	C=CCC1=CC=CC=C1	C6=CC(C=CC=C7)=C7C=C6[C@H]1[C@H](C8=CC(C=CC=C9)=C9C=C8)N(C(C2=CC=C(C3=CC=CC=C3)O2)=O)C(C(O)=O)N1C(C1=CC=C(C2=CC=CC=C2)O1)=O	1.48062	0.847827
242	C12=C(C=CN2C3=NC=CC4=C3C=CC=C4)C=CC=C1	C=CCC1=CC=CC=C1	C6=CC(C=CC=C7)=C7C=C6[C@H]%21[C@H](C8=CC(C=CC=C9)=C9C=C8)N(C(C%22=CC=C(Cl)C=C%22)=O)C(C(O)=O)N%21C(C%23=CC=C(Cl)C=C%23)=O	1.33317	0.808974
243	C12=C(C=CN2C3=NC=CC4=C3C=CC=C4)C=CC=C1	C=CCC1=CC=CC=C1	C6=CC(C=CC=C7)=C7C=C6[C@H]%86[C@H](C8=CC(C=CC=C9)=C9C=C8)N(C(C%87=CC=CC(C(C)C)=C%87)=O)C(C(O)=O)N%86C(C%88=CC(C(C)C)=CC=C%88)=O	1.11771	0.736318
244	C12=C(C=CN2C3=NC=CC4=C3C=CC=C4)C=CC=C1	C=CCC1=CC=CC=C1	C6=CC(C=CC=C7)=C7C=C6[C@H]%97[C@H](C8=CC(C=CC=C9)=C9C=C8)N(C(C%98=CC=CC(OC)=C%98)=O)C(C(O)=O)N%97C(C%99=CC(OC)=CC=C%99)=O	1.16869	0.755384
245	C12=C(C=CN2C3=NC=CC4=C3C=CC=C4)C=CC=C1	C=CCC1=CC=CC=C1	C6=CC(C=CC=C7)=C7C=C6[C@H]1[C@H](C8=CC(C=CC=C9)=C9C=C8)N(C(C2=C(C(C)(C)C)C=CC=C2)=O)C(C(O)=O)N1C(C1=CC=CC=C1C(C)(C)C)=O	0.508917	0.404561
246	C12=C(C=CN2C3=NC=CC4=C3C=CC=C4)C=CC=C1	C=CCC1=CC=CC=C1	C6=CC(C=CC=C7)=C7C=C6[C@H]1[C@H](C8=CC(C=CC=C9)=C9C=C8)N(C(C2=C(C)C=CO2)=O)C(C(O)=O)N1C(C1=C(C)C=CO1)=O	1.6544	0.884243
247	C12=C(C=CN2C3=NC=CC4=C3C=CC=C4)C=CC=C1	C=CCC1=CC=CC=C1	C6=CC(C=CC=C7)=C7C=C6[C@H]%27[C@H](C8=CC(C=CC=C9)=C9C=C8)N(C(C%28=CC=C(I)C=C%28)=O)C(C(O)=O)N%27C(C%29=CC=C(I)C=C%29)=O	1.28147	0.79337
248	C12=C(C=CN2C3=NC=CC4=C3C=CC=C4)C=CC=C1	C=CCC1=CC=CC=C1	C6=CC(C=CC=C7)=C7C=C6[C@H]7[C@H](C8=CC(C=CC=C9)=C9C=C8)N(C(C8=CC=CC=C8)=O)C(C(O)=O)N7C(C9=CC=CC=C9)=O	1.05126	0.709592
249	C12=C(C=CN2C3=NC=CC4=C3C=CC=C4)C=CC=C1	C=CCC1=CC=CC=C1	C6=CC(C=CC=C7)=C7C=C6[C@H]1[C@H](C8=CC(C=CC=C9)=C9C=C8)N(C(C2=CSC3=C2C=CC=C3)=O)C(C(O)=O)N1C(C1=CSC2=C1C=CC=C2)=O	0.714498	0.538772
250	C12=C(C=CN2C3=NC=CC4=C3C=CC=C4)C=CC=C1	C=CCC1=CC=CC=C1	C6=CC(C=CC=C7)=C7C=C6[C@H]%48[C@H](C8=CC(C=CC=C9)=C9C=C8)N(C(C%49=CC=C(C%50=CC=CC=C%50)C=C%49)=O)C(C(O)=O)N%48C(C%51=CC=C(C%52=CC=CC=C%52)C=C%51)=O	1.32424	0.806355
251	C12=C(C=CN2C3=NC=CC4=C3C=CC=C4)C=CC=C1	C=CCC1=CC=CC=C1	C6=CC(C=CC=C7)=C7C=C6[C@H]1[C@H](C8=CC(C=CC=C9)=C9C=C8)N(C(C2=C(C(F)(F)F)C=CC=C2)=O)C(C(O)=O)N1C(C1=CC=CC=C1C(F)(F)F)=O	1.0394	0.704591
252	C12=C(C=CN2C3=NC=CC4=C3C=CC=C4)C=CC=C1	C=CCC1=CC=CC=C1	C6=CC(C=CC=C7)=C7C=C6[C@H]1[C@H](C8=CC(C=CC=C9)=C9C=C8)N(C(C2=CC=C([N+]([O-])=O)O2)=O)C(C(O)=O)N1C(C1=CC=C([N+]([O-])=O)O1)=O	1.54666	0.862763
253	C12=C(C=CN2C3=NC=CC4=C3C=CC=C4)C=CC=C1	C=CCC1=CC=CC=C1	C6=CC(C=CC=C7)=C7C=C6[C@H]1[C@H](C8=CC(C=CC=C9)=C9C=C8)N(C(C2=COC(Br)=C2)=O)C(C(O)=O)N1C(C1=COC(Br)=C1)=O	1.19583	0.765039
254	C12=C(C=CN2C3=NC=CC4=C3C=CC=C4)C=CC=C1	C=CCC1=CC=CC=C1	C6=CC(C=CC=C7)=C7C=C6[C@H]1[C@H](C8=CC(C=CC=C9)=C9C=C8)N(C(C2=C(Br)SC=C2)=O)C(C(O)=O)N1C(C1=C(Br)SC=C1)=O	0.633412	0.488477
255	C12=C(C=CN2C3=NC=CC4=C3C=CC=C4)C=CC=C1	C=CCC1=CC=CC=C1	C6=CC(C=CC=C7)=C7C=C6[C@H]1[C@H](C8=CC(C=CC=C9)=C9C=C8)N(C(C2=CC(C(C)(C)C)=CC(C(C)(C)C)=C2)=O)C(C(O)=O)N1C(C1=CC(C(C)(C)C)=CC(C(C)(C)C)=C1)=O	1.21198	0.770628
256	C12=C(C=CN2C3=NC=CC4=C3C=CC=C4)C=CC=C1	C=CCC1=CC=CC=C1	C6=CC(C=CC=C7)=C7C=C6[C@H]1[C@H](C8=CC(C=CC=C9)=C9C=C8)N(C(C2=C(C)OC=C2)=O)C(C(O)=O)N1C(C1=C(C)OC=C1)=O	0.955582	0.667207
257	C12=C(C=CN2C3=NC=CC4=C3C=CC=C4)C=CC=C1	C=CCC1=CC=CC=C1	C6=CC(C=CC=C7)=C7C=C6[C@H]1[C@H](C8=CC(C=CC=C9)=C9C=C8)N(C(C2=C(C(F)(F)F)OC(C)=C2)=O)C(C(O)=O)N1C(C1=C(C(F)(F)F)OC(C)=C1)=O	0.875112	0.627842
258	C12=C(C=CN2C3=NC=CC4=C3C=CC=C4)C=CC=C1	C=CCC1=CC=CC=C1	C6=CC(C=CC=C7)=C7C=C6[C@H]%30[C@H](C8=CC(C=CC=C9)=C9C=C8)N(C(C%31=CC=C(C(F)(F)F)C=C%31)=O)C(C(O)=O)N%30C(C%32=CC=C(C(F)(F)F)C=C%32)=O	1.09546	0.727611
259	C12=C(C=CN2C3=NC=CC4=C3C=CC=C4)C=CC=C1	C=CCC1=CC=CC=C1	C6=CC(C=CC=C7)=C7C=C6[C@H]%92[C@H](C8=CC(C=CC=C9)=C9C=C8)N(C(C%93=CC=CC(C%94=CC=CC=C%94)=C%93)=O)C(C(O)=O)N%92C(C%95=CC(C%96=CC=CC=C%96)=CC=C%95)=O	1.35298	0.81467
260	C12=C(C=CN2C3=NC=CC4=C3C=CC=C4)C=CC=C1	C=CCC1=CC=CC=C1	C6=CC(C=CC=C7)=C7C=C6[C@H]%10[C@H](C8=CC(C=CC=C9)=C9C=C8)N(C(C%11=CSC=C%11)=O)C(C(O)=O)N%10C(C%12=CSC=C%12)=O	0.964518	0.671367
261	C12=C(C=CN2C3=NC=CC4=C3C=CC=C4)C=CC=C1	C=CCC1=CC=CC=C1	C6=CC(C=CC=C7)=C7C=C6[C@H]1[C@H](C8=CC(C=CC=C9)=C9C=C8)N(C(C2=C(CC)C=CC=C2)=O)C(C(O)=O)N1C(C1=CC=CC=C1CC)=O	0.902805	0.64178
262	C12=C(C=CN2C3=NC=CC4=C3C=CC=C4)C=CC=C1	C=CCC1=CC=CC=C1	C6=CC(C=CC=C7)=C7C=C6[C@H]%33[C@H](C8=CC(C=CC=C9)=C9C=C8)N(C(C%34=CC=C([N+]([O-])=O)C=C%34)=O)C(C(O)=O)N%33C(C%35=CC=C([N+]([O-])=O)C=C%35)=O	1.16308	0.753346
263	C12=C(C=CN2C3=NC=CC4=C3C=CC=C4)C=CC=C1	C=CCC1=CC=CC=C1	C6=CC(C=CC=C7)=C7C=C6[C@H]%39[C@H](C8=CC(C=CC=C9)=C9C=C8)N(C(C%40=CC=C(CC)C=C%40)=O)C(C(O)=O)N%39C(C%41=CC=C(CC)C=C%41)=O	1.03216	0.701506
264	C12=C(C=CN2C3=NC=CC4=C3C=CC=C4)C=CC=C1	C=CCC1=CC=CC=C1	C6=CC(C=CC=C7)=C7C=C6[C@H]%80[C@H](C8=CC(C=CC=C9)=C9C=C8)N(C(C%81=CC=CC(C)=C%81)=O)C(C(O)=O)N%80C(C%82=CC(C)=CC=C%82)=O	0.982377	0.679554
265	C12=C(C=CN2C3=NC=CC4=C3C=CC=C4)C=CC=C1	C=CCC1=CC=CC=C1	C6=CC(C=CC=C7)=C7C=C6[C@H]1[C@H](C8=CC(C=CC=C9)=C9C=C8)N(C(C2=C(Br)C=CO2)=O)C(C(O)=O)N1C(C1=C(Br)C=CO1)=O	0.93468	0.657314
266	C12=C(C=CN2C3=NC=CC4=C3C=CC=C4)C=CC=C1	C=CCC1=CC=CC=C1	C6=CC(C=CC=C7)=C7C=C6[C@H]1[C@H](C8=CC(C=CC=C9)=C9C=C8)N(C(C2=CC(Br)=CS2)=O)C(C(O)=O)N1C(C1=CC(Br)=CS1)=O	1.34135	0.811346
267	C12=C(C=CN2C3=NC=CC4=C3C=CC=C4)C=CC=C1	C=CCC1=CC=CC=C1	C6=CC(C=CC=C7)=C7C=C6[C@H]1[C@H](C8=CC(C=CC=C9)=C9C=C8)N(C(C2=CC(C=CC=C3)=C3S2)=O)C(C(O)=O)N1C(C1=CC2=C(C=CC=C2)S1)=O	1.24877	0.782928
268	C12=C(C=CN2C3=NC=CC4=C3C=CC=C4)C=CC=C1	C=CCC1=CC=CC=C1	C6=CC(C=CC=C7)=C7C=C6[C@H]1[C@H](C8=CC(C=CC=C9)=C9C=C8)N(C(C2=C(Br)OC=C2)=O)C(C(O)=O)N1C(C1=C(Br)OC=C1)=O	0.769389	0.570798
269	C12=C(C=CN2C3=NC=CC4=C3C=CC=C4)C=CC=C1	C=CCC1=CC=CC=C1	C6=CC(C=CC=C7)=C7C=C6[C@H]1[C@H](C8=CC(C=CC=C9)=C9C=C8)N(C(C2=C(C)OC=C2C)=O)C(C(O)=O)N1C(C1=C(C)OC=C1C)=O	0.84218	0.610726
270	C12=C(C=CN2C3=NC=CC4=C3C=CC=C4)C=CC=C1	C=CCC1=CC=CC=C1	C8(OC)=CC=CC=C8[C@H]1[C@H](C9=CC=CC=C9OC)N(C(C2=C(C(F)(F)F)OC=C2)=O)C(C(O)=O)N1C(C1=C(C(F)(F)F)OC=C1)=O	0.686701	0.521929
271	C12=C(C=CN2C3=NC=CC4=C3C=CC=C4)C=CC=C1	C=CCC1=CC=CC=C1	C8(OC)=CC=CC=C8[C@H]%45[C@H](C9=CC=CC=C9OC)N(C(C%46=CC=C(C(C)(C)C)C=C%46)=O)C(C(O)=O)N%45C(C%47=CC=C(C(C)(C)C)C=C%47)=O	0.868455	0.624429
272	C12=C(C=CN2C3=NC=CC4=C3C=CC=C4)C=CC=C1	C=CCC1=CC=CC=C1	C8(OC)=CC=CC=C8[C@H]1[C@H](C9=CC=CC=C9OC)N(C(C2=CC=CO2)=O)C(C(O)=O)N1C(C1=CC=CO1)=O	1.01534	0.694231
273	C12=C(C=CN2C3=NC=CC4=C3C=CC=C4)C=CC=C1	C=CCC1=CC=CC=C1	C8(OC)=CC=CC=C8[C@H]1[C@H](C9=CC=CC=C9OC)N(C(C2=CC=C(F)C=C2)=O)C(C(O)=O)N1C(C3=CC=C(F)C=C3)=O	0.599586	0.46646
274	C12=C(C=CN2C3=NC=CC4=C3C=CC=C4)C=CC=C1	C=CCC1=CC=CC=C1	C8(OC)=CC=CC=C8[C@H]1[C@H](C9=CC=CC=C9OC)N(C(C2=CC=C(Cl)O2)=O)C(C(O)=O)N1C(C1=CC=C(Cl)O1)=O	1.12435	0.738869
275	C12=C(C=CN2C3=NC=CC4=C3C=CC=C4)C=CC=C1	C=CCC1=CC=CC=C1	C8(OC)=CC=CC=C8[C@H]%16[C@H](C9=CC=CC=C9OC)N(C(C%17=CSC=C%17OC)=O)C(C(O)=O)N%16C(C%18=CSC=C%18OC)=O	0.646633	0.496918
276	C12=C(C=CN2C3=NC=CC4=C3C=CC=C4)C=CC=C1	C=CCC1=CC=CC=C1	C8(OC)=CC=CC=C8[C@H]1[C@H](C9=CC=CC=C9OC)N(C(C2=C(Cl)C=CC=C2)=O)C(C(O)=O)N1C(C1=CC=CC=C1Cl)=O	0.516497	0.409891
277	C12=C(C=CN2C3=NC=CC4=C3C=CC=C4)C=CC=C1	C=CCC1=CC=CC=C1	C8(OC)=CC=CC=C8[C@H]1[C@H](C9=CC=CC=C9OC)N(C(C2=CC(C)=C(C)C=C2)=O)C(C(O)=O)N1C(C1=CC=C(C)C(C)=C1)=O	0.58716	0.458223
278	C12=C(C=CN2C3=NC=CC4=C3C=CC=C4)C=CC=C1	C=CCC1=CC=CC=C1	C8(OC)=CC=CC=C8[C@H]%13[C@H](C9=CC=CC=C9OC)N(C(C%14=C(F)C=CS%14)=O)C(C(O)=O)N%13C(C%15=C(F)C=CS%15)=O	0.73791	0.552633
279	C12=C(C=CN2C3=NC=CC4=C3C=CC=C4)C=CC=C1	C=CCC1=CC=CC=C1	C8(OC)=CC=CC=C8[C@H]1[C@H](C9=CC=CC=C9OC)N(C(C2=C(C)OC(C3=CC=CC=C3)=C2)=O)C(C(O)=O)N1C(C1=C(C)OC(C2=CC=CC=C2)=C1)=O	0.97881	0.677932
280	C12=C(C=CN2C3=NC=CC4=C3C=CC=C4)C=CC=C1	C=CCC1=CC=CC=C1	C8(OC)=CC=CC=C8[C@H]1[C@H](C9=CC=CC=C9OC)N(C(C2=CC=C(Cl)S2)=O)C(C(O)=O)N1C(C1=CC=C(Cl)S1)=O	1.02831	0.699854
281	C12=C(C=CN2C3=NC=CC4=C3C=CC=C4)C=CC=C1	C=CCC1=CC=CC=C1	C8(OC)=CC=CC=C8[C@H]%36[C@H](C9=CC=CC=C9OC)N(C(C%37=CC=C(C)C=C%37)=O)C(C(O)=O)N%36C(C%38=CC=C(C)C=C%38)=O	0.836873	0.607913
282	C12=C(C=CN2C3=NC=CC4=C3C=CC=C4)C=CC=C1	C=CCC1=CC=CC=C1	C8(OC)=CC=CC=C8[C@H]4[C@H](C9=CC=CC=C9OC)N(C(C5=CC=CS5)=O)C(C(O)=O)N4C(C6=CC=CS6)=O	0.939216	0.65948
283	C12=C(C=CN2C3=NC=CC4=C3C=CC=C4)C=CC=C1	C=CCC1=CC=CC=C1	C8(OC)=CC=CC=C8[C@H]1[C@H](C9=CC=CC=C9OC)N(C(C2=C(F)C=CC=C2)=O)C(C(O)=O)N1C(C1=CC=CC=C1F)=O	0.944391	0.661939
284	C12=C(C=CN2C3=NC=CC4=C3C=CC=C4)C=CC=C1	C=CCC1=CC=CC=C1	C8(OC)=CC=CC=C8[C@H]1[C@H](C9=CC=CC=C9OC)N(C(C2=C([N+]([O-])=O)C=CC=C2)=O)C(C(O)=O)N1C(C1=CC=CC=C1[N+]([O-])=O)=O	0.606327	0.470896
285	C12=C(C=CN2C3=NC=CC4=C3C=CC=C4)C=CC=C1	C=CCC1=CC=CC=C1	C8(OC)=CC=CC=C8[C@H]1[C@H](C9=CC=CC=C9OC)N(C(C2=COC=C2C)=O)C(C(O)=O)N1C(C1=COC=C1C)=O	0.553346	0.435407
286	C12=C(C=CN2C3=NC=CC4=C3C=CC=C4)C=CC=C1	C=CCC1=CC=CC=C1	C8(OC)=CC=CC=C8[C@H]1[C@H](C9=CC=CC=C9OC)N(C(C2=C(OC)C=CC=C2)=O)C(C(O)=O)N1C(C1=CC=CC=C1OC)=O	0.821437	0.599643
287	C12=C(C=CN2C3=NC=CC4=C3C=CC=C4)C=CC=C1	C=CCC1=CC=CC=C1	C8(OC)=CC=CC=C8[C@H]1[C@H](C9=CC=CC=C9OC)N(C(C2=C(C)C(C=CC=C3)=C3O2)=O)C(C(O)=O)N1C(C1=C(C)C2=C(C=CC=C2)O1)=O	0.843815	0.61159
288	C12=C(C=CN2C3=NC=CC4=C3C=CC=C4)C=CC=C1	C=CCC1=CC=CC=C1	C8(OC)=CC=CC=C8[C@H]%68[C@H](C9=CC=CC=C9OC)N(C(C%69=CC=C(OC)C=C%69)=O)C(C(O)=O)N%68C(C%70=CC=C(OC)C=C%70)=O	0.871626	0.626058
289	C12=C(C=CN2C3=NC=CC4=C3C=CC=C4)C=CC=C1	C=CCC1=CC=CC=C1	C8(OC)=CC=CC=C8[C@H]1[C@H](C9=CC=CC=C9OC)N(C(C2=COC(C)=C2)=O)C(C(O)=O)N1C(C1=COC(C)=C1)=O	0.78346	0.578742
290	C12=C(C=CN2C3=NC=CC4=C3C=CC=C4)C=CC=C1	C=CCC1=CC=CC=C1	C8(OC)=CC=CC=C8[C@H]%56[C@H](C9=CC=CC=C9OC)N(C(C%57=CC=CC(Cl)=C%57)=O)C(C(O)=O)N%56C(C%58=CC(Cl)=CC=C%58)=O	0.603258	0.468879
291	C12=C(C=CN2C3=NC=CC4=C3C=CC=C4)C=CC=C1	C=CCC1=CC=CC=C1	C8(OC)=CC=CC=C8[C@H]1[C@H](C9=CC=CC=C9OC)N(C(C2=C(C)C=CS2)=O)C(C(O)=O)N1C(C1=C(C)C=CS1)=O	0.381503	0.311009
292	C12=C(C=CN2C3=NC=CC4=C3C=CC=C4)C=CC=C1	C=CCC1=CC=CC=C1	C8(OC)=CC=CC=C8[C@H]%89[C@H](C9=CC=CC=C9OC)N(C(C%90=CC=CC(C(C)(C)C)=C%90)=O)C(C(O)=O)N%89C(C%91=CC(C(C)(C)C)=CC=C%91)=O	0.746907	0.55788
293	C12=C(C=CN2C3=NC=CC4=C3C=CC=C4)C=CC=C1	C=CCC1=CC=CC=C1	C8(OC)=CC=CC=C8[C@H]1[C@H](C9=CC=CC=C9OC)N(C(C2=C(C#N)C=CC=C2)=O)C(C(O)=O)N1C(C1=CC=CC=C1C#N)=O	0.310317	0.25583
294	C12=C(C=CN2C3=NC=CC4=C3C=CC=C4)C=CC=C1	C=CCC1=CC=CC=C1	C8(OC)=CC=CC=C8[C@H]1[C@H](C9=CC=CC=C9OC)N(C(C2=C(C)OC(C)=C2)=O)C(C(O)=O)N1C(C1=C(C)OC(C)=C1)=O	1.04142	0.70545
295	C12=C(C=CN2C3=NC=CC4=C3C=CC=C4)C=CC=C1	C=CCC1=CC=CC=C1	C8(OC)=CC=CC=C8[C@H]%59[C@H](C9=CC=CC=C9OC)N(C(C%60=CC=CC(Br)=C%60)=O)C(C(O)=O)N%59C(C%61=CC(Br)=CC=C%61)=O	0.615206	0.476701
296	C12=C(C=CN2C3=NC=CC4=C3C=CC=C4)C=CC=C1	C=CCC1=CC=CC=C1	C8(OC)=CC=CC=C8[C@H]1[C@H](C9=CC=CC=C9OC)N(C(CCCCC)=O)C(C(O)=O)N1C(CCCCC)=O	1.01735	0.69511
297	C12=C(C=CN2C3=NC=CC4=C3C=CC=C4)C=CC=C1	C=CCC1=CC=CC=C1	C8(OC)=CC=CC=C8[C@H]1[C@H](C9=CC=CC=C9OC)N(C(C2=C(I)C=CC=C2)=O)C(C(O)=O)N1C(C1=CC=CC=C1I)=O	0.569155	0.446147
298	C12=C(C=CN2C3=NC=CC4=C3C=CC=C4)C=CC=C1	C=CCC1=CC=CC=C1	C8(OC)=CC=CC=C8[C@H]1[C@H](C9=CC=CC=C9OC)N(C(C2=C(Cl)SC(Cl)=C2)=O)C(C(O)=O)N1C(C1=C(Cl)SC(Cl)=C1)=O	0.654745	0.50205
299	C12=C(C=CN2C3=NC=CC4=C3C=CC=C4)C=CC=C1	C=CCC1=CC=CC=C1	C8(OC)=CC=CC=C8[C@H]1[C@H](C9=CC=CC=C9OC)N(C(C2=CC(C)=CS2)=O)C(C(O)=O)N1C(C1=CC(C)=CS1)=O	0.819701	0.598705
300	C12=C(C=CN2C3=NC=CC4=C3C=CC=C4)C=CC=C1	C=CCC1=CC=CC=C1	C8(OC)=CC=CC=C8[C@H]1[C@H](C9=CC=CC=C9OC)N(C(C2=C(C)C=CC=C2)=O)C(C(O)=O)N1C(C1=CC=CC=C1C)=O	0.853825	0.616845
301	C12=C(C=CN2C3=NC=CC4=C3C=CC=C4)C=CC=C1	C=CCC1=CC=CC=C1	C8(OC)=CC=CC=C8[C@H]%74[C@H](C9=CC=CC=C9OC)N(C(C%75=CC=C(C#N)C=C%75)=O)C(C(O)=O)N%74C(C%76=CC=C(C#N)C=C%76)=O	0.905831	0.643278
302	C12=C(C=CN2C3=NC=CC4=C3C=CC=C4)C=CC=C1	C=CCC1=CC=CC=C1	C8(OC)=CC=CC=C8[C@H]1[C@H](C9=CC=CC=C9OC)N(C(C2=C(Br)C=CC=C2)=O)C(C(O)=O)N1C(C1=CC=CC=C1Br)=O	0.486828	0.388868
303	C12=C(C=CN2C3=NC=CC4=C3C=CC=C4)C=CC=C1	C=CCC1=CC=CC=C1	C8(OC)=CC=CC=C8[C@H]%71[C@H](C9=CC=CC=C9OC)N(C(C%72=CC=CC(C#N)=C%72)=O)C(C(O)=O)N%71C(C%73=CC(C#N)=CC=C%73)=O	0.865615	0.622966
304	C12=C(C=CN2C3=NC=CC4=C3C=CC=C4)C=CC=C1	C=CCC1=CC=CC=C1	C8(OC)=CC=CC=C8[C@H]1[C@H](C9=CC=CC=C9OC)N(C(C2=CSC=C2Br)=O)C(C(O)=O)N1C(C1=CSC=C1Br)=O	0.254071	0.211001
305	C12=C(C=CN2C3=NC=CC4=C3C=CC=C4)C=CC=C1	C=CCC1=CC=CC=C1	C8(OC)=CC=CC=C8[C@H]1[C@H](C9=CC=CC=C9OC)N(C(C2=CC(C)=CC(C)=C2)=O)C(C(O)=O)N1C(C1=CC(C)=CC(C)=C1)=O	0.82224	0.600076
306	C12=C(C=CN2C3=NC=CC4=C3C=CC=C4)C=CC=C1	C=CCC1=CC=CC=C1	C8(OC)=CC=CC=C8[C@H]1[C@H](C9=CC=CC=C9OC)N(C(C2=C(C3=CC=CC=C3)C=CC=C2)=O)C(C(O)=O)N1C(C1=CC=CC=C1C1=CC=CC=C1)=O	0.731895	0.5491
307	C12=C(C=CN2C3=NC=CC4=C3C=CC=C4)C=CC=C1	C=CCC1=CC=CC=C1	C8(OC)=CC=CC=C8[C@H]1[C@H](C9=CC=CC=C9OC)N(C(C2=COC3=C2C=CC=C3)=O)C(C(O)=O)N1C(C1=COC2=C1C=CC=C2)=O	0.931009	0.655552
308	C12=C(C=CN2C3=NC=CC4=C3C=CC=C4)C=CC=C1	C=CCC1=CC=CC=C1	C8(OC)=CC=CC=C8[C@H]%53[C@H](C9=CC=CC=C9OC)N(C(C%54=CC=CC(F)=C%54)=O)C(C(O)=O)N%53C(C%55=CC(F)=CC=C%55)=O	0.935599	0.657754
309	C12=C(C=CN2C3=NC=CC4=C3C=CC=C4)C=CC=C1	C=CCC1=CC=CC=C1	C8(OC)=CC=CC=C8[C@H]1[C@H](C9=CC=CC=C9OC)N(C(C2=CC(C(F)(F)F)=CC(C(F)(F)F)=C2)=O)C(C(O)=O)N1C(C1=CC(C(F)(F)F)=CC(C(F)(F)F)=C1)=O	0.805368	0.590895
310	C12=C(C=CN2C3=NC=CC4=C3C=CC=C4)C=CC=C1	C=CCC1=CC=CC=C1	C8(OC)=CC=CC=C8[C@H]%42[C@H](C9=CC=CC=C9OC)N(C(C%43=CC=C(C(C)C)C=C%43)=O)C(C(O)=O)N%42C(C%44=CC=C(C(C)C)C=C%44)=O	0.939393	0.659565
311	C12=C(C=CN2C3=NC=CC4=C3C=CC=C4)C=CC=C1	C=CCC1=CC=CC=C1	C8(OC)=CC=CC=C8[C@H]1[C@H](C9=CC=CC=C9OC)N(C(C2=C(C3=CC=CC=C3)OC(C)=C2)=O)C(C(O)=O)N1C(C1=C(C2=CC=CC=C2)OC(C)=C1)=O	0.513845	0.40803
312	C12=C(C=CN2C3=NC=CC4=C3C=CC=C4)C=CC=C1	C=CCC1=CC=CC=C1	C8(OC)=CC=CC=C8[C@H]1[C@H](C9=CC=CC=C9OC)N(C(C2=C(C=CC=C3)C3=CC=C2)=O)C(C(O)=O)N1C(C1=CC=CC2=C1C=CC=C2)=O	0.604855	0.469929
313	C12=C(C=CN2C3=NC=CC4=C3C=CC=C4)C=CC=C1	C=CCC1=CC=CC=C1	C8(OC)=CC=CC=C8[C@H]1[C@H](C9=CC=CC=C9OC)N(C(C2=CC(C)=C(C)O2)=O)C(C(O)=O)N1C(C1=CC(C)=C(C)O1)=O	0.920669	0.650553
314	C12=C(C=CN2C3=NC=CC4=C3C=CC=C4)C=CC=C1	C=CCC1=CC=CC=C1	C8(OC)=CC=CC=C8[C@H]%77[C@H](C9=CC=CC=C9OC)N(C(C%78=CC=CC([N+]([O-])=O)=C%78)=O)C(C(O)=O)N%77C(C%79=CC([N+]([O-])=O)=CC=C%79)=O	0.633687	0.488653
315	C12=C(C=CN2C3=NC=CC4=C3C=CC=C4)C=CC=C1	C=CCC1=CC=CC=C1	C8(OC)=CC=CC=C8[C@H]%62[C@H](C9=CC=CC=C9OC)N(C(C%63=CC=CC(I)=C%63)=O)C(C(O)=O)N%62C(C%64=CC(I)=CC=C%64)=O	0.379306	0.309335
316	C12=C(C=CN2C3=NC=CC4=C3C=CC=C4)C=CC=C1	C=CCC1=CC=CC=C1	C8(OC)=CC=CC=C8[C@H]1[C@H](C9=CC=CC=C9OC)N(C(C2=COC=C2)=O)C(C(O)=O)N1C(C1=COC=C1)=O	0.967393	0.672696
317	C12=C(C=CN2C3=NC=CC4=C3C=CC=C4)C=CC=C1	C=CCC1=CC=CC=C1	C8(OC)=CC=CC=C8[C@H]1[C@H](C9=CC=CC=C9OC)N(C(C2=CC(CCCC3)=C3S2)=O)C(C(O)=O)N1C(C1=CC2=C(CCCC2)S1)=O	0.934037	0.657006
318	C12=C(C=CN2C3=NC=CC4=C3C=CC=C4)C=CC=C1	C=CCC1=CC=CC=C1	C8(OC)=CC=CC=C8[C@H]1[C@H](C9=CC=CC=C9OC)N(C(C2=CC(C=CC=C3)=C3O2)=O)C(C(O)=O)N1C(C1=CC2=C(C=CC=C2)O1)=O	0.96844	0.673179
319	C12=C(C=CN2C3=NC=CC4=C3C=CC=C4)C=CC=C1	C=CCC1=CC=CC=C1	C8(OC)=CC=CC=C8[C@H]1[C@H](C9=CC=CC=C9OC)N(C(C2=C(C(C)C)C=CC=C2)=O)C(C(O)=O)N1C(C1=CC=CC=C1C(C)C)=O	0.696615	0.527984
320	C12=C(C=CN2C3=NC=CC4=C3C=CC=C4)C=CC=C1	C=CCC1=CC=CC=C1	C8(OC)=CC=CC=C8[C@H]1[C@H](C9=CC=CC=C9OC)N(C(C2=CC=C(C)O2)=O)C(C(O)=O)N1C(C1=CC=C(C)O1)=O	1.10302	0.730597
321	C12=C(C=CN2C3=NC=CC4=C3C=CC=C4)C=CC=C1	C=CCC1=CC=CC=C1	C8(OC)=CC=CC=C8[C@H]1[C@H](C9=CC=CC=C9OC)N(C(C2=CC=C(Br)S2)=O)C(C(O)=O)N1C(C1=CC=C(Br)S1)=O	1.02107	0.696725
322	C12=C(C=CN2C3=NC=CC4=C3C=CC=C4)C=CC=C1	C=CCC1=CC=CC=C1	C8(OC)=CC=CC=C8[C@H]1[C@H](C9=CC=CC=C9OC)N(C(C2=CC=C(C)S2)=O)C(C(O)=O)N1C(C1=CC=C(C)S1)=O	1.05024	0.709167
323	C12=C(C=CN2C3=NC=CC4=C3C=CC=C4)C=CC=C1	C=CCC1=CC=CC=C1	C8(OC)=CC=CC=C8[C@H]1[C@H](C9=CC=CC=C9OC)N(C(C2=CC=C(C=CC=C3)C3=C2)=O)C(C(O)=O)N1C(C1=CC(C=CC=C2)=C2C=C1)=O	1.02667	0.699148
324	C12=C(C=CN2C3=NC=CC4=C3C=CC=C4)C=CC=C1	C=CCC1=CC=CC=C1	C8(OC)=CC=CC=C8[C@H]%83[C@H](C9=CC=CC=C9OC)N(C(C%84=CC=CC(CC)=C%84)=O)C(C(O)=O)N%83C(C%85=CC(CC)=CC=C%85)=O	0.232767	0.193774
325	C12=C(C=CN2C3=NC=CC4=C3C=CC=C4)C=CC=C1	C=CCC1=CC=CC=C1	C8(OC)=CC=CC=C8[C@H]1[C@H](C9=CC=CC=C9OC)N(C(C2=C(Br)C=CS2)=O)C(C(O)=O)N1C(C1=C(Br)C=CS1)=O	0.736015	0.551522
326	C12=C(C=CN2C3=NC=CC4=C3C=CC=C4)C=CC=C1	C=CCC1=CC=CC=C1	C8(OC)=CC=CC=C8[C@H]%24[C@H](C9=CC=CC=C9OC)N(C(C%25=CC=C(Br)C=C%25)=O)C(C(O)=O)N%24C(C%26=CC=C(Br)C=C%26)=O	0.96638	0.672228
327	C12=C(C=CN2C3=NC=CC4=C3C=CC=C4)C=CC=C1	C=CCC1=CC=CC=C1	C8(OC)=CC=CC=C8[C@H]%65[C@H](C9=CC=CC=C9OC)N(C(C%66=CC=CC(C(F)(F)F)=C%66)=O)C(C(O)=O)N%65C(C%67=CC(C(F)(F)F)=CC=C%67)=O	0.861758	0.620972
328	C12=C(C=CN2C3=NC=CC4=C3C=CC=C4)C=CC=C1	C=CCC1=CC=CC=C1	C8(OC)=CC=CC=C8[C@H]1[C@H](C9=CC=CC=C9OC)N(C(C2=CC=C(C#N)O2)=O)C(C(O)=O)N1C(C1=CC=C(C#N)O1)=O	0.975239	0.676302
329	C12=C(C=CN2C3=NC=CC4=C3C=CC=C4)C=CC=C1	C=CCC1=CC=CC=C1	C8(OC)=CC=CC=C8[C@H]1[C@H](C9=CC=CC=C9OC)N(C(CC2=CC=CC=C2)=O)C(C(O)=O)N1C(CC1=CC=CC=C1)=O	0.452214	0.36382
330	C12=C(C=CN2C3=NC=CC4=C3C=CC=C4)C=CC=C1	C=CCC1=CC=CC=C1	C8(OC)=CC=CC=C8[C@H]1[C@H](C9=CC=CC=C9OC)N(C(C2=CSC(C)=C2)=O)C(C(O)=O)N1C(C1=CSC(C)=C1)=O	0.759532	0.565168
331	C12=C(C=CN2C3=NC=CC4=C3C=CC=C4)C=CC=C1	C=CCC1=CC=CC=C1	C8(OC)=CC=CC=C8[C@H]1[C@H](C9=CC=CC=C9OC)N(C(C2=CC=C(C3=CC=CC=C3)O2)=O)C(C(O)=O)N1C(C1=CC=C(C2=CC=CC=C2)O1)=O	1.2047	0.768124
332	C12=C(C=CN2C3=NC=CC4=C3C=CC=C4)C=CC=C1	C=CCC1=CC=CC=C1	C8(OC)=CC=CC=C8[C@H]%21[C@H](C9=CC=CC=C9OC)N(C(C%22=CC=C(Cl)C=C%22)=O)C(C(O)=O)N%21C(C%23=CC=C(Cl)C=C%23)=O	0.812642	0.594873
333	C12=C(C=CN2C3=NC=CC4=C3C=CC=C4)C=CC=C1	C=CCC1=CC=CC=C1	C8(OC)=CC=CC=C8[C@H]%86[C@H](C9=CC=CC=C9OC)N(C(C%87=CC=CC(C(C)C)=C%87)=O)C(C(O)=O)N%86C(C%88=CC(C(C)C)=CC=C%88)=O	0.782614	0.578268
334	C12=C(C=CN2C3=NC=CC4=C3C=CC=C4)C=CC=C1	C=CCC1=CC=CC=C1	C8(OC)=CC=CC=C8[C@H]%97[C@H](C9=CC=CC=C9OC)N(C(C%98=CC=CC(OC)=C%98)=O)C(C(O)=O)N%97C(C%99=CC(OC)=CC=C%99)=O	0.636898	0.490711
335	C12=C(C=CN2C3=NC=CC4=C3C=CC=C4)C=CC=C1	C=CCC1=CC=CC=C1	C8(OC)=CC=CC=C8[C@H]1[C@H](C9=CC=CC=C9OC)N(C(C2=C(C(C)(C)C)C=CC=C2)=O)C(C(O)=O)N1C(C1=CC=CC=C1C(C)(C)C)=O	0.594205	0.462903
336	C12=C(C=CN2C3=NC=CC4=C3C=CC=C4)C=CC=C1	C=CCC1=CC=CC=C1	C8(OC)=CC=CC=C8[C@H]1[C@H](C9=CC=CC=C9OC)N(C(C2=C(C)C=CO2)=O)C(C(O)=O)N1C(C1=C(C)C=CO1)=O	0.811424	0.594209
337	C12=C(C=CN2C3=NC=CC4=C3C=CC=C4)C=CC=C1	C=CCC1=CC=CC=C1	C8(OC)=CC=CC=C8[C@H]%27[C@H](C9=CC=CC=C9OC)N(C(C%28=CC=C(I)C=C%28)=O)C(C(O)=O)N%27C(C%29=CC=C(I)C=C%29)=O	0.880186	0.630426
338	C12=C(C=CN2C3=NC=CC4=C3C=CC=C4)C=CC=C1	C=CCC1=CC=CC=C1	C8(OC)=CC=CC=C8[C@H]7[C@H](C9=CC=CC=C9OC)N(C(C8=CC=CC=C8)=O)C(C(O)=O)N7C(C9=CC=CC=C9)=O	0.937115	0.658478
339	C12=C(C=CN2C3=NC=CC4=C3C=CC=C4)C=CC=C1	C=CCC1=CC=CC=C1	C8(OC)=CC=CC=C8[C@H]1[C@H](C9=CC=CC=C9OC)N(C(C2=CSC3=C2C=CC=C3)=O)C(C(O)=O)N1C(C1=CSC2=C1C=CC=C2)=O	0.486785	0.388837
340	C12=C(C=CN2C3=NC=CC4=C3C=CC=C4)C=CC=C1	C=CCC1=CC=CC=C1	C8(OC)=CC=CC=C8[C@H]%48[C@H](C9=CC=CC=C9OC)N(C(C%49=CC=C(C%50=CC=CC=C%50)C=C%49)=O)C(C(O)=O)N%48C(C%51=CC=C(C%52=CC=CC=C%52)C=C%51)=O	0.794867	0.585103
341	C12=C(C=CN2C3=NC=CC4=C3C=CC=C4)C=CC=C1	C=CCC1=CC=CC=C1	C8(OC)=CC=CC=C8[C@H]1[C@H](C9=CC=CC=C9OC)N(C(C2=C(C(F)(F)F)C=CC=C2)=O)C(C(O)=O)N1C(C1=CC=CC=C1C(F)(F)F)=O	0.48302	0.386139
342	C12=C(C=CN2C3=NC=CC4=C3C=CC=C4)C=CC=C1	C=CCC1=CC=CC=C1	C8(OC)=CC=CC=C8[C@H]1[C@H](C9=CC=CC=C9OC)N(C(C2=CC=C([N+]([O-])=O)O2)=O)C(C(O)=O)N1C(C1=CC=C([N+]([O-])=O)O1)=O	0.75151	0.560547
343	C12=C(C=CN2C3=NC=CC4=C3C=CC=C4)C=CC=C1	C=CCC1=CC=CC=C1	C8(OC)=CC=CC=C8[C@H]1[C@H](C9=CC=CC=C9OC)N(C(C2=COC(Br)=C2)=O)C(C(O)=O)N1C(C1=COC(Br)=C1)=O	0.976688	0.676964
344	C12=C(C=CN2C3=NC=CC4=C3C=CC=C4)C=CC=C1	C=CCC1=CC=CC=C1	C8(OC)=CC=CC=C8[C@H]1[C@H](C9=CC=CC=C9OC)N(C(C2=C(Br)SC=C2)=O)C(C(O)=O)N1C(C1=C(Br)SC=C1)=O	0.362533	0.29649
345	C12=C(C=CN2C3=NC=CC4=C3C=CC=C4)C=CC=C1	C=CCC1=CC=CC=C1	C8(OC)=CC=CC=C8[C@H]1[C@H](C9=CC=CC=C9OC)N(C(C2=CC(C(C)(C)C)=CC(C(C)(C)C)=C2)=O)C(C(O)=O)N1C(C1=CC(C(C)(C)C)=CC(C(C)(C)C)=C1)=O	0.84945	0.614555
346	C12=C(C=CN2C3=NC=CC4=C3C=CC=C4)C=CC=C1	C=CCC1=CC=CC=C1	C8(OC)=CC=CC=C8[C@H]1[C@H](C9=CC=CC=C9OC)N(C(C2=C(C)OC=C2)=O)C(C(O)=O)N1C(C1=C(C)OC=C1)=O	0.818324	0.597959
347	C12=C(C=CN2C3=NC=CC4=C3C=CC=C4)C=CC=C1	C=CCC1=CC=CC=C1	C8(OC)=CC=CC=C8[C@H]1[C@H](C9=CC=CC=C9OC)N(C(C2=C(C(F)(F)F)OC(C)=C2)=O)C(C(O)=O)N1C(C1=C(C(F)(F)F)OC(C)=C1)=O	0.567944	0.445329
348	C12=C(C=CN2C3=NC=CC4=C3C=CC=C4)C=CC=C1	C=CCC1=CC=CC=C1	C8(OC)=CC=CC=C8[C@H]%30[C@H](C9=CC=CC=C9OC)N(C(C%31=CC=C(C(F)(F)F)C=C%31)=O)C(C(O)=O)N%30C(C%32=CC=C(C(F)(F)F)C=C%32)=O	0.61915	0.479267
349	C12=C(C=CN2C3=NC=CC4=C3C=CC=C4)C=CC=C1	C=CCC1=CC=CC=C1	C8(OC)=CC=CC=C8[C@H]%92[C@H](C9=CC=CC=C9OC)N(C(C%93=CC=CC(C%94=CC=CC=C%94)=C%93)=O)C(C(O)=O)N%92C(C%95=CC(C%96=CC=CC=C%96)=CC=C%95)=O	0.699888	0.529972
350	C12=C(C=CN2C3=NC=CC4=C3C=CC=C4)C=CC=C1	C=CCC1=CC=CC=C1	C8(OC)=CC=CC=C8[C@H]%10[C@H](C9=CC=CC=C9OC)N(C(C%11=CSC=C%11)=O)C(C(O)=O)N%10C(C%12=CSC=C%12)=O	0.489362	0.39068
351	C12=C(C=CN2C3=NC=CC4=C3C=CC=C4)C=CC=C1	C=CCC1=CC=CC=C1	C8(OC)=CC=CC=C8[C@H]1[C@H](C9=CC=CC=C9OC)N(C(C2=C(CC)C=CC=C2)=O)C(C(O)=O)N1C(C1=CC=CC=C1CC)=O	0.563184	0.442105
352	C12=C(C=CN2C3=NC=CC4=C3C=CC=C4)C=CC=C1	C=CCC1=CC=CC=C1	C8(OC)=CC=CC=C8[C@H]%33[C@H](C9=CC=CC=C9OC)N(C(C%34=CC=C([N+]([O-])=O)C=C%34)=O)C(C(O)=O)N%33C(C%35=CC=C([N+]([O-])=O)C=C%35)=O	1.07236	0.718315
353	C12=C(C=CN2C3=NC=CC4=C3C=CC=C4)C=CC=C1	C=CCC1=CC=CC=C1	C8(OC)=CC=CC=C8[C@H]%39[C@H](C9=CC=CC=C9OC)N(C(C%40=CC=C(CC)C=C%40)=O)C(C(O)=O)N%39C(C%41=CC=C(CC)C=C%41)=O	0.878513	0.629575
354	C12=C(C=CN2C3=NC=CC4=C3C=CC=C4)C=CC=C1	C=CCC1=CC=CC=C1	C8(OC)=CC=CC=C8[C@H]%80[C@H](C9=CC=CC=C9OC)N(C(C%81=CC=CC(C)=C%81)=O)C(C(O)=O)N%80C(C%82=CC(C)=CC=C%82)=O	0.714465	0.538753
355	C12=C(C=CN2C3=NC=CC4=C3C=CC=C4)C=CC=C1	C=CCC1=CC=CC=C1	C8(OC)=CC=CC=C8[C@H]1[C@H](C9=CC=CC=C9OC)N(C(C2=C(Br)C=CO2)=O)C(C(O)=O)N1C(C1=C(Br)C=CO1)=O	0.227113	0.189182
356	C12=C(C=CN2C3=NC=CC4=C3C=CC=C4)C=CC=C1	C=CCC1=CC=CC=C1	C8(OC)=CC=CC=C8[C@H]1[C@H](C9=CC=CC=C9OC)N(C(C2=CC(Br)=CS2)=O)C(C(O)=O)N1C(C1=CC(Br)=CS1)=O	0.641891	0.493901
357	C12=C(C=CN2C3=NC=CC4=C3C=CC=C4)C=CC=C1	C=CCC1=CC=CC=C1	C8(OC)=CC=CC=C8[C@H]1[C@H](C9=CC=CC=C9OC)N(C(C2=CC(C=CC=C3)=C3S2)=O)C(C(O)=O)N1C(C1=CC2=C(C=CC=C2)S1)=O	0.87304	0.626782
358	C12=C(C=CN2C3=NC=CC4=C3C=CC=C4)C=CC=C1	C=CCC1=CC=CC=C1	C8(OC)=CC=CC=C8[C@H]1[C@H](C9=CC=CC=C9OC)N(C(C2=C(Br)OC=C2)=O)C(C(O)=O)N1C(C1=C(Br)OC=C1)=O	0.316525	0.260716
359	C12=C(C=CN2C3=NC=CC4=C3C=CC=C4)C=CC=C1	C=CCC1=CC=CC=C1	C8(OC)=CC=CC=C8[C@H]1[C@H](C9=CC=CC=C9OC)N(C(C2=C(C)OC=C2C)=O)C(C(O)=O)N1C(C1=C(C)OC=C1C)=O	1.16762	0.754994
